# Supplementary material for: Stability of Liver Radiomics across Different 3D ROI Sizes—An MRI In Vivo Study
Source: Tomography. 2021 Dec 3;7(4):866–76. doi: 10.3390/tomography7040073 (PMC8706942; doi:10.3390/tomography7040073)
Supplement: Supplementary file 1 [file tomography-07-00073-s001.zip]

Archive with 20 entries (20 files):
- SF1a_PyRadiomics_settings.yaml
- SF1b_IBSI_reporting_guidelines.pdf
- SF2_summary_MWU_results_on_different_scanners.xlsx
- SF3_MWU_results.xlsx
- SF4_Boxplots_of_MWU_results.pdf
- SF5_summary_OCCC_results_on_different_scanners.xlsx
- SF6a_OCCCs_3_Tesla_I_T1_GRE_ROIs_10_20_30.pdf
- SF6b_OCCCs_3_Tesla_I_T1_GRE_ROIs_20_30.pdf
- SF6c_OCCCs_3_Tesla_I_T2_TSE_ROIs_10_20_30.pdf
- SF6d_OCCCs_3_Tesla_I_T2_TSE_ROIs_20_30.pdf
- SF7a_OCCCs_3_Tesla II_T1_GRE_ROIs_10_20_30.pdf
- SF7b_OCCCs_3_Tesla_II_T1_GRE_ROIs_20_30.pdf
- SF7c_OCCCs_3_Tesla_II_T2_TSE_ROIs_10_20_30.pdf
- SF7d_OCCCs_3_Tesla_II_T2_TSE_ROIs_20_30.pdf
- SF8a_OCCCs_1.5_Tesla_T1_GRE_ROIs_10_20_30.pdf
- SF8b_OCCCs_1.5_Tesla_T1_GRE_ROIs_20_30.pdf
- SF8c_OCCCs_1.5_Tesla_T2_TSE_ROIs_10_20_30.pdf
- SF8d_OCCCs_1.5_Tesla_T2_TSE_ROIs_20_30.pdf
- SF9a_results_OCCC_10_20_30.xlsx
- SF9b_results_OCCC_20_30.xlsx
