# Supplementary material for: Stability of Liver Radiomics across Different 3D ROI Sizes—An MRI In Vivo Study
Source: Tomography. 2021 Dec 3;7(4):866–76. doi: 10.3390/tomography7040073 (PMC8706942; doi:10.3390/tomography7040073)
Supplement: Supplementary file 1 [file tomography-07-00073-s001.zip › SF1a_PyRadiomics_settings.yaml]

imageType:
  Original: {}

featureClass:
    firstorder:
    glcm:  
    glrlm:
    glszm:
    gldm:
    ngtdm:

setting:
  binWidth: 5
  voxelArrayShift: 300
  correctMask: true
