# Supplementary material for: Stability of Liver Radiomics across Different 3D ROI Sizes—An MRI In Vivo Study
Source: Tomography. 2021 Dec 3;7(4):866–76. doi: 10.3390/tomography7040073 (PMC8706942; doi:10.3390/tomography7040073)
Supplement: Supplementary file 1 [file tomography-07-00073-s001.zip › SF2_summary_MWU_results_on_different_scanners.xlsx]

## Sheet: T2 TSE
	3 Tesla I 10 vs. 20	3 Tesla I 10 vs. 30	3 Tesla I 20 vs. 30	3 Tesla II 10 vs. 20	3 Tesla II 10 vs. 30	3 Tesla II 20 vs. 30	1.5 Tesla 10 vs. 20	1.5 Tesla 10 vs. 30	1.5 Tesla 20 vs. 30
original_firstorder_10Percentile	1	1	1	1	1	1	1	1	1
original_firstorder_90Percentile	0.456744	0.160569	1	0.839757	0.643764	1	0.355504	0.240799	1
original_firstorder_Energy	4.74644e-14	4.74644e-14	4.74644e-14	1.69754e-10	1.69754e-10	1.69754e-10	2.85158e-12	2.85158e-12	2.85158e-12
original_firstorder_Entropy	4.41111e-07	4.41229e-10	0.0363004	3.28223e-05	7.62874e-07	0.289228	5.33864e-06	6.52298e-08	0.29482
original_firstorder_InterquartileRange	0.00176979	4.04548e-06	0.0958106	0.00385672	0.000461764	1	0.00339793	8.12067e-05	0.572057
original_firstorder_Kurtosis	1.03216e-06	2.07277e-09	0.788942	0.000148505	3.81217e-06	0.890944	0.000165498	6.52298e-08	0.013874
original_firstorder_Maximum	0.000266232	2.48664e-06	0.0713329	0.00161737	3.56935e-05	0.271092	0.000371439	1.03313e-07	0.00890908
original_firstorder_MeanAbsoluteDeviation	7.4949e-05	2.48762e-08	0.0704131	0.000317687	7.13646e-06	0.636014	6.90558e-05	2.81042e-06	0.744052
original_firstorder_Mean	1	1	1	1	1	1	1	1	1
original_firstorder_Median	1	1	1	1	1	1	1	1	1
original_firstorder_Minimum	0.756608	0.121887	0.793354	0.596018	0.0317705	0.495651	0.228409	0.0293534	0.51915
original_firstorder_Range	3.52959e-07	6.08114e-09	0.00236504	2.35958e-08	4.41866e-07	0.00483892	4.08084e-07	4.30301e-08	0.00022867
original_firstorder_RobustMeanAbsoluteDeviation	0.000354283	2.09172e-07	0.100796	0.00236373	0.000173616	1	0.000236422	8.47476e-06	1
original_firstorder_RootMeanSquared	1	1	1	1	1	1	1	1	1
original_firstorder_Skewness	6.35053e-06	3.52174e-08	0.947838	0.000563534	4.71628e-06	0.850939	0.00052274	2.01541e-06	0.0980281
original_firstorder_TotalEnergy	4.74644e-14	4.74644e-14	4.74644e-14	1.69754e-10	1.69754e-10	1.69754e-10	2.85158e-12	2.85158e-12	2.85158e-12
original_firstorder_Uniformity	9.1238e-06	2.54993e-09	0.056845	0.000148505	7.13646e-06	0.636014	3.10393e-05	1.43334e-06	0.492269
original_firstorder_Variance	1.63739e-05	8.32734e-09	0.0633193	4.67007e-05	2.05742e-07	0.326862	2.04176e-05	2.75482e-07	0.325148
original_glcm_Autocorrelation	3.20629e-05	1.09154e-09	0.00851129	6.57697e-05	2.05742e-07	0.0138549	7.27752e-06	5.95124e-09	0.0220551
original_glcm_ClusterProminence	1.02751e-05	1.67934e-09	0.0455825	1.06488e-05	3.22533e-09	0.0547392	6.23872e-06	1.28549e-08	0.0590787
original_glcm_ClusterShade	1.02751e-05	1.67934e-09	0.0600075	6.57697e-05	3.22533e-09	0.119955	3.30889e-06	3.96369e-10	0.104147
original_glcm_ClusterTendency	6.75902e-05	2.96288e-08	0.0509466	0.000148505	3.54277e-07	0.111391	3.10393e-05	7.05859e-07	0.216953
original_glcm_Contrast	1.03216e-06	4.66513e-09	0.456744	1.89456e-05	7.62874e-07	1	4.56029e-06	2.75482e-07	1
original_glcm_Correlation	0.105925	1	0.00227818	0.0503303	0.43741	0.00048966	0.715506	0.560097	0.000265664
original_glcm_DifferenceAverage	6.35053e-06	1.12062e-07	0.546806	0.000235803	3.92016e-05	1	1.53275e-05	6.23872e-06	1
original_glcm_DifferenceEntropy	8.12239e-08	1.6641e-10	0.203666	3.07017e-06	2.71097e-07	0.974578	5.87835e-07	7.73918e-09	1
original_glcm_DifferenceVariance	1.79376e-07	1.67934e-09	0.186362	8.73164e-06	6.33182e-08	0.668884	1.43334e-06	1.64279e-08	0.634439
original_glcm_Id	0.00141155	3.20629e-05	1	0.00918982	0.00426376	1	0.000129717	0.000129717	1
original_glcm_Idm	0.00388208	9.19444e-05	1	0.0153056	0.0113118	1	0.000334336	0.000210162	1
original_glcm_Idmn	6.78733e-07	1.42393e-12	0.000464799	9.17286e-05	6.79016e-10	0.00143553	4.07432e-05	8.55473e-11	1.28549e-08
original_glcm_Idn	3.81051e-07	1.42393e-12	0.00130067	3.28223e-05	6.79016e-10	0.00426376	2.35114e-05	1.28321e-10	6.52298e-08
original_glcm_Imc1	5.88701e-07	1.77042e-11	0.000112452	0.000148505	1.55325e-07	0.00426376	1.23336e-07	1.9961e-11	6.52298e-08
original_glcm_Imc2	0.0127287	3.81051e-07	0.0097524	0.111391	0.000424697	0.0297413	0.0204518	7.73918e-09	1.0105e-06
original_glcm_InverseVariance	0.000661531	4.93387e-05	1	0.00126231	0.0011082	1	0.00200122	0.00242626	1
original_glcm_JointAverage	1.63739e-05	1.09154e-09	0.0104315	6.57697e-05	2.05742e-07	0.0225269	6.23872e-06	7.73918e-09	0.0296209
original_glcm_JointEnergy	9.90581e-11	3.24656e-11	0.00418014	3.3102e-08	1.18828e-09	0.0758113	9.99763e-09	2.76603e-10	0.216953
original_glcm_JointEntropy	6.59755e-12	4.74644e-14	7.4949e-05	2.03705e-09	1.69754e-10	0.0125266	1.91056e-10	2.85158e-12	0.0255948
original_glcm_MCC	0.0455825	9.1238e-06	0.252632	0.00266746	0.00126231	1	0.000236422	1.53275e-05	0.216953
original_glcm_MaximumProbability	5.50235e-08	2.78413e-08	0.00153098	1.64661e-08	1.18828e-09	0.0225269	8.09534e-08	1.4486e-09	0.0980281
original_glcm_SumAverage	1.63739e-05	1.09154e-09	0.0104315	6.57697e-05	2.05742e-07	0.0225269	6.23872e-06	7.73918e-09	0.0296209
original_glcm_SumEntropy	5.67361e-09	2.41119e-11	0.00194663	7.62874e-07	2.03705e-09	0.0645499	2.26347e-07	2.76603e-10	0.0451764
original_glcm_SumSquares	8.09368e-06	1.00513e-08	0.0958777	5.5489e-05	2.05742e-07	0.307599	1.77039e-05	2.75482e-07	0.608921
original_glrlm_GrayLevelNonUniformity	4.74644e-14	4.74644e-14	5.69572e-13	1.69754e-10	1.69754e-10	2.03705e-09	2.85158e-12	2.85158e-12	2.85158e-12
original_glrlm_GrayLevelNonUniformityNormalized	6.35053e-06	2.54993e-09	0.0482003	0.000173616	3.81217e-06	0.544281	3.10393e-05	1.43334e-06	0.392987
original_glrlm_GrayLevelVariance	1.83548e-05	5.67361e-09	0.0633193	2.74049e-05	2.05742e-07	0.326862	1.53275e-05	1.85458e-07	0.309695
original_glrlm_HighGrayLevelRunEmphasis	5.61684e-06	2.13969e-10	0.00600327	2.74049e-05	2.05742e-07	0.0204879	1.14344e-05	1.4486e-09	0.0275438
original_glrlm_LongRunEmphasis	0.000244384	0.00227818	1	0.0125266	0.0645499	0.850939	1.14344e-05	0.000210162	0.117342
original_glrlm_LongRunHighGrayLevelEmphasis	2.05569e-05	4.41229e-10	0.00483895	3.28223e-05	1.16112e-07	0.0125266	6.06434e-05	2.60919e-09	0.00850001
original_glrlm_LongRunLowGrayLevelEmphasis	1.00513e-08	3.18011e-12	0.00210649	6.33182e-08	1.69754e-10	0.00162993	2.26347e-07	3.96369e-10	0.0118189
original_glrlm_LowGrayLevelRunEmphasis	4.66513e-09	3.32251e-13	0.000856335	2.35958e-08	1.69754e-10	0.000563534	2.26347e-07	5.418e-11	0.00242626
original_glrlm_RunEntropy	2.54993e-09	3.18011e-12	0.00194663	3.54277e-07	1.18828e-09	0.0594728	1.23336e-07	5.418e-11	0.00148906
original_glrlm_RunLengthNonUniformity	4.74644e-14	4.74644e-14	4.74644e-14	1.69754e-10	1.69754e-10	1.69754e-10	2.85158e-12	2.85158e-12	2.85158e-12
original_glrlm_RunLengthNonUniformityNormalized	0.000244384	0.0011024	1	0.0204879	0.111391	0.738136	2.01541e-06	0.000186605	0.0673021
original_glrlm_RunPercentage	0.000166727	0.00153098	1	0.0113118	0.0886844	0.636014	3.88813e-06	0.000114634	0.0866912
original_glrlm_RunVariance	0.000424859	0.00644393	0.920015	0.00918982	0.0503303	0.77454	4.07432e-05	0.00089306	0.131898
original_glrlm_ShortRunEmphasis	0.000222337	0.001014	1	0.0271412	0.111391	0.77454	2.81042e-06	0.000165498	0.0866912
original_glrlm_ShortRunHighGrayLevelEmphasis	4.96287e-06	2.13969e-10	0.00691341	2.74049e-05	2.05742e-07	0.0225269	6.23872e-06	1.06364e-09	0.0366907
original_glrlm_ShortRunLowGrayLevelEmphasis	2.07277e-09	1.89857e-13	0.000606238	1.64661e-08	1.69754e-10	0.000317687	2.75482e-07	1.9961e-11	0.00200122
original_glszm_GrayLevelNonUniformity	4.74644e-14	4.74644e-14	4.74644e-14	1.69754e-10	1.69754e-10	1.69754e-10	4.31305e-08	4.31305e-08	1.28321e-10
original_glszm_GrayLevelNonUniformityNormalized	4.41229e-10	1.42393e-12	0.00165955	6.33182e-08	1.18828e-09	0.038877	6.80458e-07	7.42823e-08	0.00463341
original_glszm_GrayLevelVariance	1.31297e-07	1.28818e-10	0.0304612	6.33182e-08	3.39508e-10	0.0462284	4.18897e-08	1.14063e-11	0.0050651
original_glszm_HighGrayLevelZoneEmphasis	8.12239e-08	4.60404e-12	0.000721414	1.06488e-05	3.3102e-08	0.00266746	3.33749e-08	1.14063e-11	0.00041894
original_glszm_LargeAreaEmphasis	2.08436e-08	3.48294e-10	0.323244	1.96609e-06	1.13735e-08	0.183474	1.06364e-09	1.14063e-11	0.000101182
original_glszm_LargeAreaHighGrayLevelEmphasis	4.74644e-14	4.74644e-14	1.02751e-05	1.69754e-10	1.69754e-10	4.67007e-05	2.85158e-12	2.85158e-12	2.09078e-08
original_glszm_LargeAreaLowGrayLevelEmphasis	1	1	1	1	1	1	0.0204518	4.07432e-05	0.165488
original_glszm_LowGrayLevelZoneEmphasis	5.67361e-09	9.49287e-14	1.02751e-05	2.05742e-07	1.69754e-10	6.57697e-05	2.01541e-06	1.91056e-10	0.00099109
original_glszm_SizeZoneNonUniformity	4.74644e-14	4.74644e-14	4.60404e-12	3.39508e-10	1.69754e-10	2.03705e-09	3.42189e-11	2.85158e-12	2.76603e-10
original_glszm_SizeZoneNonUniformityNormalized	0.000388098	0.000555216	1	0.0325545	0.0153056	1	0.184731	0.117342	1
original_glszm_SmallAreaEmphasis	0.00165955	0.00388208	1	0.0645499	0.0547392	1	0.471064	0.560097	1
original_glszm_SmallAreaHighGrayLevelEmphasis	5.88701e-07	1.77042e-11	0.001014	1.06488e-05	1.55325e-07	0.00266746	2.75482e-07	1.9961e-11	0.00099109
original_glszm_SmallAreaLowGrayLevelEmphasis	1.74271e-08	3.32251e-13	5.09936e-07	5.09262e-09	1.69754e-10	1.56841e-05	8.45587e-07	5.418e-11	0.000649576
original_glszm_ZoneEntropy	4.74644e-14	4.74644e-14	1.67934e-09	1.69754e-10	1.69754e-10	9.73539e-07	2.85158e-12	2.85158e-12	8.09534e-08
original_glszm_ZonePercentage	9.63506e-06	1.00255e-06	1	0.000126755	1.06488e-05	0.515944	1.8292e-06	1.65217e-07	0.01281
original_glszm_ZoneVariance	5.67361e-09	7.58006e-11	0.274662	9.73539e-07	5.09262e-09	0.129057	7.75629e-10	1.14063e-11	0.000101182
original_gldm_DependenceEntropy	4.74644e-14	4.74644e-14	2.07277e-09	1.69754e-10	1.69754e-10	1.56276e-06	2.85158e-12	2.85158e-12	7.75629e-10
original_gldm_DependenceNonUniformity	4.74644e-14	4.74644e-14	4.74644e-14	1.69754e-10	1.69754e-10	1.69754e-10	2.85158e-12	2.85158e-12	2.85158e-12
original_gldm_DependenceNonUniformityNormalized	3.52174e-08	2.07277e-09	1	3.81217e-06	1.16112e-07	0.702921	7.75629e-10	1.14063e-11	0.0483572
original_gldm_DependenceVariance	8.75528e-10	7.58006e-11	0.764328	2.05742e-07	3.3102e-08	0.43741	1.4486e-09	5.70315e-12	0.139716
original_gldm_GrayLevelNonUniformity	4.74644e-14	4.74644e-14	3.18011e-12	1.69754e-10	1.69754e-10	7.63893e-09	2.85158e-12	2.85158e-12	2.85158e-12
original_gldm_GrayLevelVariance	1.63739e-05	1.00513e-08	0.0633193	3.92016e-05	2.71097e-07	0.326862	1.53275e-05	2.75482e-07	0.34119
original_gldm_HighGrayLevelEmphasis	8.09368e-06	2.73537e-10	0.00851129	3.28223e-05	2.05742e-07	0.0204879	1.32491e-05	1.95048e-09	0.0341871
original_gldm_LargeDependenceEmphasis	1.12062e-07	8.32734e-09	1	5.81153e-06	2.05742e-07	0.573727	3.45611e-09	1.14063e-11	0.0980281
original_gldm_LargeDependenceHighGrayLevelEmphasis	6.59755e-12	4.74644e-14	6.09064e-05	1.69754e-10	1.69754e-10	1.89456e-05	2.85158e-12	2.85158e-12	3.88813e-06
original_gldm_LargeDependenceLowGrayLevelEmphasis	0.203666	0.0003232	0.203666	0.4887	0.016888	0.326862	1	0.357836	1
original_gldm_LowGrayLevelEmphasis	6.88257e-09	3.32251e-13	0.0011978	3.3102e-08	1.69754e-10	0.000563534	4.04567e-07	2.76603e-10	0.002668
original_gldm_SmallDependenceEmphasis	1.29949e-05	8.987e-07	1	0.000647384	3.28223e-05	0.738136	1.20487e-06	3.96369e-10	0.0255948
original_gldm_SmallDependenceHighGrayLevelEmphasis	0.000786227	1.21025e-08	0.0509466	0.00666534	0.000173616	0.148967	0.0078127	3.55869e-05	0.430699
original_gldm_SmallDependenceLowGrayLevelEmphasis	3.32251e-13	4.74644e-14	2.43545e-07	1.69754e-10	1.69754e-10	4.60373e-07	3.42189e-11	2.85158e-12	4.88276e-07
original_ngtdm_Busyness	0.0199157	5.09936e-07	0.128673	0.159825	0.00597299	0.183474	0.00148906	7.73918e-09	0.000165498
original_ngtdm_Coarseness	4.74644e-14	4.74644e-14	4.74644e-14	1.69754e-10	1.69754e-10	1.69754e-10	2.85158e-12	2.85158e-12	2.85158e-12
original_ngtdm_Complexity	1.28818e-10	1.89857e-13	0.000388098	1.13735e-08	1.69754e-10	0.00597299	5.95124e-09	5.70315e-12	0.00109882
original_ngtdm_Contrast	0.740244	0.0270397	0.456744	1	0.00266746	0.0699894	0.411517	4.65823e-05	0.00242626
original_ngtdm_Strength	1	1	1	1	1	1	0.184731	0.0237674	1

## Sheet: T1 GRE
	3 Tesla I 10 vs. 20	3 Tesla I 10 vs. 30	3 Tesla I 20 vs. 30	3 Tesla II 10 vs. 20	3 Tesla II 10 vs. 30	3 Tesla II 20 vs. 30	1.5 Tesla 10 vs. 20	1.5 Tesla 10 vs. 30	1.5 Tesla 20 vs. 30
original_firstorder_10Percentile	0.621628	0.153483	1	1	0.890944	1	1	0.363573	1
original_firstorder_90Percentile	1	1	1	1	1	1	1	1	1
original_firstorder_Energy	4.74644e-14	4.74644e-14	4.74644e-14	3.22533e-09	1.69754e-10	2.71097e-07	2.85158e-12	2.85158e-12	2.85158e-12
original_firstorder_Entropy	3.12785e-09	4.74644e-14	0.00194663	1.06488e-05	1.16112e-07	0.00236373	0.00041894	1.51467e-07	0.0175491
original_firstorder_InterquartileRange	6.64404e-05	7.66176e-08	0.0180563	0.000305077	5.0222e-06	0.0478726	0.00880306	7.57849e-05	0.0963655
original_firstorder_Kurtosis	0.0187083	3.20629e-05	0.378253	0.77454	0.0297413	0.119955	0.00603822	8.47476e-06	0.0255948
original_firstorder_Maximum	0.844388	0.0849799	0.653491	0.879682	0.279525	1	1	0.417099	1
original_firstorder_MeanAbsoluteDeviation	5.61684e-06	3.18011e-12	0.00644393	0.00048966	1.16112e-07	0.00918982	0.0032178	8.45587e-07	0.0318329
original_firstorder_Mean	1	1	1	1	1	1	1	1	1
original_firstorder_Median	1	1	1	1	1	1	1	1	1
original_firstorder_Minimum	0.00205144	1.05793e-05	0.0242101	0.496484	0.0115354	0.271092	0.0482575	7.50769e-06	0.00581584
original_firstorder_Range	1.23357e-08	4.23166e-09	0.00012682	7.75215e-06	7.08628e-07	0.00161851	1.17759e-05	9.59913e-08	2.73725e-05
original_firstorder_RobustMeanAbsoluteDeviation	2.30029e-05	3.48294e-10	0.0111525	0.000173616	1.16112e-07	0.0225269	0.00717538	1.53275e-05	0.0630764
original_firstorder_RootMeanSquared	1	1	1	1	1	1	1	1	1
original_firstorder_Skewness	0.0384518	0.976197	1	0.932157	1	1	0.174895	0.0341871	0.931628
original_firstorder_TotalEnergy	4.74644e-14	4.74644e-14	4.74644e-14	6.79016e-10	1.69754e-10	2.71097e-07	2.85158e-12	2.85158e-12	2.85158e-12
original_firstorder_Uniformity	3.82506e-09	4.74644e-14	0.00334282	0.000101553	5.0485e-06	0.00300578	0.00293129	1.20487e-06	0.0366907
original_firstorder_Variance	6.78733e-07	5.69572e-13	0.00449869	9.17286e-05	1.16112e-07	0.00742813	0.00099109	4.04567e-07	0.0189517
original_glcm_Autocorrelation	5.69572e-13	4.74644e-14	0.000244384	9.73539e-07	3.22533e-09	0.000563534	1.0105e-06	1.91056e-10	1.77039e-05
original_glcm_ClusterProminence	7.81509e-07	9.01823e-13	0.000606238	3.28223e-05	1.16112e-07	0.00426376	0.00220449	2.75482e-07	0.00386771
original_glcm_ClusterShade	0.0384518	0.89273	1	0.183474	1	1	0.0204518	0.00200122	0.325148
original_glcm_ClusterTendency	4.96287e-06	1.42393e-12	0.00130067	9.17286e-05	1.16112e-07	0.00597299	0.00850001	7.05859e-07	0.00850001
original_glcm_Contrast	6.78733e-07	2.13969e-10	0.11127	0.000742407	2.05742e-07	0.0886844	2.01541e-06	1.06364e-09	0.0483572
original_glcm_Correlation	0.627667	1	0.298179	1	1	1	0.26675	1	0.0764784
original_glcm_DifferenceAverage	2.30965e-06	6.99435e-10	0.194858	0.000971307	9.73539e-07	0.271724	4.56029e-06	1.28549e-08	0.195011
original_glcm_DifferenceEntropy	1.12062e-07	7.58006e-11	0.0911623	0.000367662	3.54277e-07	0.129057	1.70149e-06	7.75629e-10	0.0866912
original_glcm_DifferenceVariance	1.53588e-07	1.6641e-10	0.0384518	0.000273968	8.6235e-08	0.0424161	2.01541e-06	5.56057e-10	0.01281
original_glcm_Id	2.30029e-05	1.00513e-08	0.716686	0.00300578	1.29431e-05	0.932157	1.53275e-05	2.75482e-07	0.898412
original_glcm_Idm	2.05569e-05	2.48762e-08	1	0.00300578	2.28195e-05	0.932157	1.77039e-05	2.75482e-07	0.965627
original_glcm_Idmn	0.000786227	1.6641e-10	0.00309946	0.00666534	5.5489e-05	0.22416	0.0065849	3.45611e-09	4.18897e-08
original_glcm_Idn	0.000721414	3.18011e-12	5.48401e-05	0.00477733	5.94139e-07	0.0125266	0.411517	2.26347e-07	5.23835e-08
original_glcm_Imc1	0.000721414	2.02542e-06	1	0.0758113	0.0547392	1	0.013874	0.0717661	0.715506
original_glcm_Imc2	0.546806	0.378253	1	1	1	0.850939	1	1	0.309695
original_glcm_InverseVariance	9.1238e-06	2.96288e-08	0.839767	0.000647384	1.89456e-05	0.636014	0.560097	0.0922135	0.195011
original_glcm_JointAverage	3.32251e-13	4.74644e-14	0.000244384	9.73539e-07	3.22533e-09	0.000647384	7.05859e-07	1.91056e-10	1.77039e-05
original_glcm_JointEnergy	2.41119e-11	4.74644e-14	0.0011024	1.23683e-06	3.22533e-09	0.00918982	6.06434e-05	5.23835e-08	0.0673021
original_glcm_JointEntropy	9.25555e-12	4.74644e-14	9.19444e-05	1.55325e-07	6.79016e-10	0.000971307	2.70342e-05	1.95048e-09	0.00717538
original_glcm_MCC	0.693653	1	0.363873	1	0.974578	0.573727	0.51417	1	0.165488
original_glcm_MaximumProbability	4.60404e-12	4.74644e-14	0.000464799	1.89456e-05	3.22533e-09	0.00666534	0.000146606	4.04567e-07	0.131898
original_glcm_SumAverage	3.32251e-13	4.74644e-14	0.000244384	9.73539e-07	3.22533e-09	0.000647384	7.05859e-07	1.91056e-10	1.77039e-05
original_glcm_SumEntropy	1.35639e-09	4.74644e-14	0.000137126	7.62874e-07	7.63893e-09	0.0011082	0.00181507	1.51467e-07	0.00924067
original_glcm_SumSquares	1.18397e-06	2.1359e-12	0.00388208	5.5489e-05	1.55325e-07	0.00666534	0.00134686	2.75482e-07	0.0150153
original_glrlm_GrayLevelNonUniformity	4.74644e-14	4.74644e-14	9.90581e-11	1.69754e-10	1.69754e-10	1.29431e-05	2.85158e-12	2.85158e-12	5.418e-11
original_glrlm_GrayLevelNonUniformityNormalized	1.45395e-08	4.74644e-14	0.00309946	1.56841e-05	1.55325e-07	0.00266746	0.00423503	5.87835e-07	0.0237674
original_glrlm_GrayLevelVariance	7.81509e-07	3.32251e-13	0.00388208	7.7763e-05	8.6235e-08	0.00534543	0.00099109	1.51467e-07	0.00924067
original_glrlm_HighGrayLevelRunEmphasis	5.69572e-13	4.74644e-14	0.000268433	5.94139e-07	3.22533e-09	0.0011082	8.45587e-07	1.91056e-10	2.04176e-05
original_glrlm_LongRunEmphasis	1.03216e-06	1.55222e-06	1	0.000317687	0.000126755	1	1.43334e-06	7.05859e-07	1
original_glrlm_LongRunHighGrayLevelEmphasis	1.42393e-12	4.74644e-14	3.98392e-05	9.73539e-07	2.03705e-09	0.000126755	2.70342e-05	1.06364e-09	5.33864e-06
original_glrlm_LongRunLowGrayLevelEmphasis	4.74644e-14	4.74644e-14	5.09936e-07	5.09262e-09	1.69754e-10	4.67007e-05	2.09078e-08	5.418e-11	3.10393e-05
original_glrlm_LowGrayLevelRunEmphasis	4.74644e-14	4.74644e-14	4.94688e-08	1.18828e-09	1.69754e-10	3.07017e-06	5.95124e-09	1.14063e-11	5.33864e-06
original_glrlm_RunEntropy	4.41229e-10	4.74644e-14	2.87277e-05	3.54277e-07	3.22533e-09	0.000107949	0.0717661	2.64683e-08	0.000334336
original_glrlm_RunLengthNonUniformity	4.74644e-14	4.74644e-14	4.74644e-14	1.69754e-10	1.69754e-10	1.69754e-10	2.85158e-12	2.85158e-12	2.85158e-12
original_glrlm_RunLengthNonUniformityNormalized	1.00513e-08	5.67361e-09	1	0.000173616	7.7763e-05	1	7.73918e-09	5.23835e-08	0.325148
original_glrlm_RunPercentage	1.11064e-06	1.22993e-06	1	0.000441994	0.000274252	1	9.99763e-09	8.09534e-08	0.411517
original_glrlm_RunVariance	1.45936e-05	5.48401e-05	1	0.000563534	0.000647384	1	1.14344e-05	1.32491e-05	0.744052
original_glrlm_ShortRunEmphasis	1.74271e-08	1.00513e-08	1	0.000202541	7.7763e-05	1	3.33749e-08	8.09534e-08	1
original_glrlm_ShortRunHighGrayLevelEmphasis	5.69572e-13	4.74644e-14	0.000424859	7.62874e-07	3.22533e-09	0.00143553	5.87835e-07	1.91056e-10	2.35114e-05
original_glrlm_ShortRunLowGrayLevelEmphasis	4.74644e-14	4.74644e-14	3.52174e-08	6.79016e-10	1.69754e-10	1.96609e-06	5.95124e-09	1.14063e-11	3.30889e-06
original_glszm_GrayLevelNonUniformity	4.24314e-09	4.24314e-09	3.18011e-12	3.22533e-09	1.69754e-10	1.16112e-07	7.41986e-08	4.30803e-08	5.418e-11
original_glszm_GrayLevelNonUniformityNormalized	6.87953e-08	4.23931e-09	0.000137126	8.97395e-06	2.80302e-06	0.000367662	1.49315e-05	1.88209e-07	0.000298192
original_glszm_GrayLevelVariance	3.24656e-11	4.74644e-14	0.000555216	3.54277e-07	4.61731e-08	0.00236373	7.05859e-07	3.96369e-10	0.000146606
original_glszm_HighGrayLevelZoneEmphasis	4.60404e-12	4.74644e-14	0.000268433	3.54277e-07	2.03705e-09	0.00236373	1.20487e-06	1.28321e-10	3.30889e-06
original_glszm_LargeAreaEmphasis	1.74271e-08	7.58006e-11	0.212792	7.13646e-06	3.07017e-06	0.159825	1.14063e-11	2.85158e-12	1.77039e-05
original_glszm_LargeAreaHighGrayLevelEmphasis	4.74644e-14	4.74644e-14	1.35646e-06	1.69754e-10	1.69754e-10	1.06488e-05	2.85158e-12	2.85158e-12	2.85158e-12
original_glszm_LargeAreaLowGrayLevelEmphasis	0.378253	0.100796	1	0.890944	1	1	0.0341871	0.0717661	1
original_glszm_LowGrayLevelZoneEmphasis	4.74644e-14	4.74644e-14	9.54849e-08	8.6235e-08	3.39508e-10	9.17286e-05	1.70149e-06	5.56057e-10	1.43334e-06
original_glszm_SizeZoneNonUniformity	5.69572e-13	4.74644e-14	9.90581e-11	3.23806e-06	4.41175e-07	7.62874e-07	5.95124e-09	2.85158e-12	7.73918e-09
original_glszm_SizeZoneNonUniformityNormalized	0.00600327	0.473806	0.00334282	1	1	0.636014	0.715506	0.01281	0.392987
original_glszm_SmallAreaEmphasis	0.0225379	1	0.00266022	1	0.413324	0.4887	0.00603822	9.85209e-06	0.124444
original_glszm_SmallAreaHighGrayLevelEmphasis	1.6641e-10	4.74644e-14	0.000112452	1.23683e-06	1.13735e-08	0.00266746	2.3824e-06	5.418e-11	3.88813e-06
original_glszm_SmallAreaLowGrayLevelEmphasis	1.42393e-12	4.74644e-14	8.12239e-08	2.35958e-08	1.69754e-10	5.81153e-06	0.0341871	2.09078e-08	1.70149e-06
original_glszm_ZoneEntropy	4.74644e-14	4.74644e-14	3.52174e-08	3.39508e-10	1.69754e-10	9.73539e-07	2.14515e-07	4.30803e-08	4.04567e-07
original_glszm_ZonePercentage	4.47973e-06	5.36789e-07	1	0.000242914	0.000214983	1	5.87835e-07	1.28549e-08	1
original_glszm_ZoneVariance	2.07277e-09	4.60404e-12	0.155331	1.96609e-06	1.23683e-06	0.111391	5.70315e-12	2.85158e-12	5.33864e-06
original_gldm_DependenceEntropy	4.74644e-14	4.74644e-14	1.29103e-11	1.69754e-10	1.69754e-10	3.3102e-08	2.85158e-12	2.85158e-12	5.33864e-06
original_gldm_DependenceNonUniformity	4.74644e-14	4.74644e-14	4.74644e-14	1.69754e-10	1.69754e-10	6.79016e-10	2.85158e-12	2.85158e-12	2.85158e-12
original_gldm_DependenceNonUniformityNormalized	4.66513e-09	1.77042e-11	1	9.73539e-07	2.71097e-07	1	1.14063e-11	2.85158e-12	0.124444
original_gldm_DependenceVariance	8.75528e-10	3.18011e-12	0.546806	2.05742e-07	2.35958e-08	0.974578	5.70315e-12	2.85158e-12	0.117342
original_gldm_GrayLevelNonUniformity	4.74644e-14	4.74644e-14	6.99435e-10	4.43249e-07	4.43249e-07	3.28223e-05	2.85158e-12	2.85158e-12	1.28321e-10
original_gldm_GrayLevelVariance	6.78733e-07	3.32251e-13	0.00449869	7.7763e-05	1.16112e-07	0.00666534	0.00089306	3.34285e-07	0.0150153
original_gldm_HighGrayLevelEmphasis	5.69572e-13	4.74644e-14	0.000294646	9.73539e-07	3.22533e-09	0.0011082	1.20487e-06	1.91056e-10	1.77039e-05
original_gldm_LargeDependenceEmphasis	1.00513e-08	1.6641e-10	1	4.71628e-06	1.56276e-06	1	1.91056e-10	2.85158e-12	0.24083
original_gldm_LargeDependenceHighGrayLevelEmphasis	4.74644e-14	4.74644e-14	4.41111e-07	1.69754e-10	1.69754e-10	4.60373e-07	5.70315e-12	2.85158e-12	1.70149e-06
original_gldm_LargeDependenceLowGrayLevelEmphasis	1.55222e-06	4.60404e-12	0.00194663	0.0424161	8.73164e-06	0.00666534	0.147912	2.70342e-05	0.00293129
original_gldm_LowGrayLevelEmphasis	4.74644e-14	4.74644e-14	8.12239e-08	1.18828e-09	1.69754e-10	2.46177e-06	7.73918e-09	1.9961e-11	5.33864e-06
original_gldm_SmallDependenceEmphasis	9.1238e-06	1.55222e-06	1	0.000367662	0.000849899	1	0.000101182	1.43334e-06	1
original_gldm_SmallDependenceHighGrayLevelEmphasis	0.000112452	3.24656e-11	0.00691341	0.00666534	9.73539e-07	0.0247406	0.0318329	2.81042e-06	0.000583014
original_gldm_SmallDependenceLowGrayLevelEmphasis	4.74644e-14	4.74644e-14	6.59755e-12	1.69754e-10	1.69754e-10	1.64661e-08	2.85158e-12	2.85158e-12	5.23835e-08
original_ngtdm_Busyness	0.491338	0.134954	1	0.289228	0.390249	1	0.0189517	0.0162387	1
original_ngtdm_Coarseness	4.74644e-14	4.74644e-14	3.32251e-13	1.69754e-10	1.69754e-10	4.60373e-07	2.85158e-12	2.85158e-12	2.85158e-12
original_ngtdm_Complexity	9.25555e-12	4.74644e-14	0.00153098	1.56276e-06	5.09262e-09	0.00300578	2.75482e-07	3.42189e-11	4.56029e-06
original_ngtdm_Contrast	1	1	1	1	1	1	0.803461	0.0078127	0.26675
original_ngtdm_Strength	0.0704131	0.0144997	1	0.196315	0.326862	1	0.00924067	0.0255948	1
