# Supplementary material for: Stability of Liver Radiomics across Different 3D ROI Sizes—An MRI In Vivo Study
Source: Tomography. 2021 Dec 3;7(4):866–76. doi: 10.3390/tomography7040073 (PMC8706942; doi:10.3390/tomography7040073)
Supplement: Supplementary file 1 [file tomography-07-00073-s001.zip › SF3_MWU_results.xlsx]

## Sheet: MWU OVER ROI DIFFSCAN
	scanner	sequence	feature	mean_10	mean_20	mean_30	median_10	median_20	median_30	sd_10	sd_20	sd_30	wc_10.20	wc_10.30	wc_20.30
15	3 Tesla I	Haste	original_firstorder_10Percentile	189.664	187.844	184.48	190	188	185	65.0953	61.6134	58.5748	1	1	1
16	3 Tesla I	Haste	original_firstorder_90Percentile	233.624	261.464	275.292	228.6	254.5	280	72.6718	75.9914	77.492	0.456744	0.160569	1
17	3 Tesla I	Haste	original_firstorder_Energy	1.6582e+07	1.63514e+08	5.70908e+08	16364152	163283819	575321623	4.62748e+06	4.32753e+07	1.4252e+08	4.74644e-14	4.74644e-14	4.74644e-14
18	3 Tesla I	Haste	original_firstorder_Entropy	3.56803	4.35995	4.69768	3.6294	4.29076	4.77268	0.408833	0.478188	0.473439	4.41111e-07	4.41229e-10	0.0363004
19	3 Tesla I	Haste	original_firstorder_InterquartileRange	22.27	33.41	41.04	22	28.5	41	6.85524	12.8679	14.9707	0.00176979	4.04548e-06	0.0958106
20	3 Tesla I	Haste	original_firstorder_Kurtosis	4.19999	9.09188	10.0878	3.58588	7.73407	9.05419	1.49904	5.19853	4.29626	1.03216e-06	2.07277e-09	0.788942
21	3 Tesla I	Haste	original_firstorder_Maximum	272.52	420.76	523.48	277	452	523	84.3619	131.243	170.768	0.000266232	2.48664e-06	0.0713329
22	3 Tesla I	Haste	original_firstorder_MeanAbsoluteDeviation	14.7436	24.4084	30.3878	14.23	24.0265	30.7158	5.65948	8.77014	10.0671	7.4949e-05	2.48762e-08	0.0704131
23	3 Tesla I	Haste	original_firstorder_Mean	211.318	220.877	225.041	209.477	223.533	229.548	68.3103	68.8426	67.0501	1	1	1
24	3 Tesla I	Haste	original_firstorder_Median	209.24	214.14	215.68	204	212	221	67.1708	68.6518	66.7656	1	1	1
25	3 Tesla I	Haste	original_firstorder_Minimum	172.96	154.44	136.8	162	148	137	64.0595	54.8385	57.6809	0.756608	0.121887	0.793354
26	3 Tesla I	Haste	original_firstorder_Range	99.56	266.32	386.68	96	280	363	42.4275	97.5413	131.634	3.52959e-07	6.08114e-09	0.00236504
27	3 Tesla I	Haste	original_firstorder_RobustMeanAbsoluteDeviation	9.47473	14.6407	17.9972	8.90796	13.1814	17.3686	3.32768	5.43138	6.43979	0.000354283	2.09172e-07	0.100796
28	3 Tesla I	Haste	original_firstorder_RootMeanSquared	511.737	522.148	527.005	509.936	524.74	530.926	68.4135	69.1161	67.4384	1	1	1
29	3 Tesla I	Haste	original_firstorder_Skewness	0.720393	1.80911	2.02158	0.724474	1.83814	1.95834	0.581765	0.830097	0.689532	6.35053e-06	3.52174e-08	0.947838
30	3 Tesla I	Haste	original_firstorder_TotalEnergy	1.16303e+08	1.14704e+09	4.0042e+09	1.1391e+08	1.13661e+09	4.00478e+09	3.27601e+07	3.07767e+08	1.01272e+09	4.74644e-14	4.74644e-14	4.74644e-14
31	3 Tesla I	Haste	original_firstorder_Uniformity	0.10407	0.0660916	0.053701	0.0961914	0.0675876	0.048603	0.0328186	0.0233525	0.0206721	9.1238e-06	2.54993e-09	0.056845
32	3 Tesla I	Haste	original_firstorder_Variance	441.733	1362.13	2115.85	361.203	1239.42	1933.39	396.773	932.629	1328.45	1.63739e-05	8.32734e-09	0.0633193
33	3 Tesla I	Haste	original_glcm_Autocorrelation	88.7978	236.209	397.685	77.3934	203.008	376.464	60.2183	137.288	190.455	3.20629e-05	1.09154e-09	0.00851129
34	3 Tesla I	Haste	original_glcm_ClusterProminence	21651.2	247968	638884	5010.85	112101	388130	52285.8	375456	823975	1.02751e-05	1.67934e-09	0.0455825
35	3 Tesla I	Haste	original_glcm_ClusterShade	458.664	3590.05	7299.79	99.013	1701.61	5256.43	977.288	4672.36	7495.23	1.02751e-05	1.67934e-09	0.0600075
36	3 Tesla I	Haste	original_glcm_ClusterTendency	48.9882	137.517	224.229	39.2814	113.246	209.142	54.0769	110.045	147.986	6.75902e-05	2.96288e-08	0.0509466
37	3 Tesla I	Haste	original_glcm_Contrast	21.5043	74.7052	102.084	14.7352	58.5446	89.1016	17.4541	44.5621	63.3757	1.03216e-06	4.66513e-09	0.456744
38	3 Tesla I	Haste	original_glcm_Correlation	0.330869	0.246365	0.357686	0.34239	0.252302	0.351645	0.156972	0.147035	0.0802053	0.105925	1	0.00227818
39	3 Tesla I	Haste	original_glcm_DifferenceAverage	3.30364	5.68306	6.38296	3.04459	5.13755	6.52732	1.1576	1.93047	2.0633	6.35053e-06	1.12062e-07	0.546806
40	3 Tesla I	Haste	original_glcm_DifferenceEntropy	2.93839	3.7871	4.01902	2.90234	3.76216	4.06208	0.394912	0.430015	0.43388	8.12239e-08	1.6641e-10	0.203666
41	3 Tesla I	Haste	original_glcm_DifferenceVariance	9.07659	36.6254	54.5061	6.14173	32.4765	41.5815	8.82579	21.9666	33.7084	1.79376e-07	1.67934e-09	0.186362
42	3 Tesla I	Haste	original_glcm_Id	0.368503	0.295741	0.284962	0.357516	0.300175	0.294619	0.0689386	0.0631187	0.0559915	0.00141155	3.20629e-05	1
43	3 Tesla I	Haste	original_glcm_Idm	0.28283	0.209707	0.199966	0.262578	0.208268	0.207516	0.0792546	0.0650379	0.0574095	0.00388208	9.19444e-05	1
44	3 Tesla I	Haste	original_glcm_Idmn	0.95998	0.97796	0.985719	0.961923	0.97821	0.98461	0.0118729	0.00796479	0.00441697	6.78733e-07	1.42393e-12	0.000464799
45	3 Tesla I	Haste	original_glcm_Idn	0.870843	0.909526	0.929067	0.870928	0.910851	0.928279	0.0216055	0.0205914	0.0119607	3.81051e-07	1.42393e-12	0.00130067
46	3 Tesla I	Haste	original_glcm_Imc1	-0.342476	-0.199405	-0.132764	-0.366301	-0.201817	-0.135811	0.0914655	0.0617596	0.0347776	5.88701e-07	1.77042e-11	0.000112452
47	3 Tesla I	Haste	original_glcm_Imc2	0.934625	0.883005	0.814924	0.961275	0.906155	0.839662	0.0668501	0.0819644	0.0871804	0.0127287	3.81051e-07	0.0097524
48	3 Tesla I	Haste	original_glcm_InverseVariance	0.287969	0.213989	0.204905	0.270938	0.21518	0.215589	0.0719105	0.0620806	0.0554422	0.000661531	4.93387e-05	1
49	3 Tesla I	Haste	original_glcm_JointAverage	8.65927	14.1866	18.553	8.51562	13.9416	18.7114	2.68765	4.47483	4.88503	1.63739e-05	1.09154e-09	0.0104315
50	3 Tesla I	Haste	original_glcm_JointEnergy	0.0218044	0.00704511	0.00452198	0.0191247	0.00643302	0.00350006	0.00859684	0.00436516	0.00365816	9.90581e-11	3.24656e-11	0.00418014
51	3 Tesla I	Haste	original_glcm_JointEntropy	5.82333	7.77406	8.69046	5.92402	7.69412	8.79176	0.403123	0.628022	0.771197	6.59755e-12	4.74644e-14	7.4949e-05
52	3 Tesla I	Haste	original_glcm_MCC	0.716616	0.623273	0.551574	0.713765	0.652422	0.569215	0.111366	0.12413	0.0954788	0.0455825	9.1238e-06	0.252632
53	3 Tesla I	Haste	original_glcm_MaximumProbability	0.0501457	0.0209469	0.0130876	0.0432244	0.0183647	0.0109462	0.0202267	0.0119759	0.00916453	5.50235e-08	2.78413e-08	0.00153098
54	3 Tesla I	Haste	original_glcm_SumAverage	17.3185	28.3731	37.1061	17.0312	27.8832	37.4227	5.37531	8.94967	9.77005	1.63739e-05	1.09154e-09	0.0104315
55	3 Tesla I	Haste	original_glcm_SumEntropy	4.02645	4.95048	5.41066	4.0843	4.95039	5.4614	0.392861	0.456229	0.478826	5.67361e-09	2.41119e-11	0.00194663
56	3 Tesla I	Haste	original_glcm_SumSquares	17.6231	53.0556	81.5783	14.097	46.2403	76.1612	17.4884	37.0624	52.0844	8.09368e-06	1.00513e-08	0.0958777
57	3 Tesla I	Haste	original_glrlm_GrayLevelNonUniformity	5.58609	35.5497	98.3158	5.4807	36.5491	90.5092	1.39947	11.4312	33.7242	4.74644e-14	4.74644e-14	5.69572e-13
58	3 Tesla I	Haste	original_glrlm_GrayLevelNonUniformityNormalized	0.0999645	0.0642271	0.0520777	0.0934237	0.0662535	0.0470061	0.028929	0.0218863	0.0192008	6.35053e-06	2.54993e-09	0.0482003
59	3 Tesla I	Haste	original_glrlm_GrayLevelVariance	18.5049	56.2114	87.4179	14.9444	51.6392	79.8303	16.2701	37.9963	54.0457	1.83548e-05	5.67361e-09	0.0633193
60	3 Tesla I	Haste	original_glrlm_HighGrayLevelRunEmphasis	100.916	282.398	464.715	88.8173	290.679	430.457	64.6757	154.215	207.289	5.61684e-06	2.13969e-10	0.00600327
61	3 Tesla I	Haste	original_glrlm_LongRunEmphasis	1.34836	1.19933	1.21763	1.29075	1.18406	1.21011	0.18076	0.0833243	0.0915622	0.000244384	0.00227818	1
62	3 Tesla I	Haste	original_glrlm_LongRunHighGrayLevelEmphasis	125.008	316.122	526.864	110.465	323.671	488.023	76.9508	168.756	230.226	2.05569e-05	4.41229e-10	0.00483895
63	3 Tesla I	Haste	original_glrlm_LongRunLowGrayLevelEmphasis	0.0708657	0.0210299	0.00966807	0.0570195	0.0148904	0.00703512	0.0554111	0.0177137	0.00924166	1.00513e-08	3.18011e-12	0.00210649
64	3 Tesla I	Haste	original_glrlm_LowGrayLevelRunEmphasis	0.0549759	0.0175401	0.00772825	0.0498086	0.0136922	0.00589556	0.0317678	0.0128354	0.0060452	4.66513e-09	3.32251e-13	0.000856335
65	3 Tesla I	Haste	original_glrlm_RunEntropy	3.91255	4.67074	5.05174	3.93903	4.61187	5.12078	0.271668	0.38389	0.37749	2.54993e-09	3.18011e-12	0.00194663
66	3 Tesla I	Haste	original_glrlm_RunLengthNonUniformity	47.0293	497.97	1686.47	47.733	492.587	1690.88	5.6431	31.2725	109.915	4.74644e-14	4.74644e-14	4.74644e-14
67	3 Tesla I	Haste	original_glrlm_RunLengthNonUniformityNormalized	0.829744	0.892808	0.885696	0.849882	0.896556	0.88521	0.0649907	0.0372052	0.0364165	0.000244384	0.0011024	1
68	3 Tesla I	Haste	original_glrlm_RunPercentage	0.905689	0.94233	0.937748	0.917969	0.945166	0.93825	0.0398358	0.0212011	0.0218609	0.000166727	0.00153098	1
69	3 Tesla I	Haste	original_glrlm_RunVariance	0.117091	0.0683532	0.0759853	0.0985941	0.0627221	0.0718746	0.0627535	0.0292646	0.0336866	0.000424859	0.00644393	0.920015
70	3 Tesla I	Haste	original_glrlm_ShortRunEmphasis	0.926486	0.956076	0.953098	0.937459	0.958269	0.953415	0.0323055	0.0164226	0.0164851	0.000222337	0.001014	1
71	3 Tesla I	Haste	original_glrlm_ShortRunHighGrayLevelEmphasis	95.5408	274.779	450.887	82.2908	283.297	420.165	61.9418	150.986	202.497	4.96287e-06	2.13969e-10	0.00691341
72	3 Tesla I	Haste	original_glrlm_ShortRunLowGrayLevelEmphasis	0.0516649	0.0167877	0.00732747	0.0460073	0.0134057	0.00571618	0.0273163	0.0118738	0.00546206	2.07277e-09	1.89857e-13	0.000606238
73	3 Tesla I	Haste	original_glszm_GrayLevelNonUniformity	3.6843	12.8896	32.3289	3.68182	12.7422	31.8633	0.634101	1.76611	4.10803	4.74644e-14	4.74644e-14	4.74644e-14
74	3 Tesla I	Haste	original_glszm_GrayLevelNonUniformityNormalized	0.0906998	0.0475991	0.0367591	0.0850694	0.0457529	0.0344676	0.0237135	0.0133854	0.00985893	4.41229e-10	1.42393e-12	0.00165955
75	3 Tesla I	Haste	original_glszm_GrayLevelVariance	20.6497	78.9105	124.936	16.7211	63.2864	117.385	16.9831	48.5403	66.715	1.31297e-07	1.28818e-10	0.0304612
76	3 Tesla I	Haste	original_glszm_HighGrayLevelZoneEmphasis	106.25	347.355	587.111	91.122	351.404	552.953	68.6392	175.481	219.051	8.12239e-08	4.60404e-12	0.000721414
77	3 Tesla I	Haste	original_glszm_LargeAreaEmphasis	3.70105	24.2027	58.476	2.8	11.306	20.6262	2.3454	40.2791	142.342	2.08436e-08	3.48294e-10	0.323244
78	3 Tesla I	Haste	original_glszm_LargeAreaHighGrayLevelEmphasis	268.687	2622.15	8368.38	228.629	1920.66	5187.5	179.997	2039.1	8657.52	4.74644e-14	4.74644e-14	1.02751e-05
79	3 Tesla I	Haste	original_glszm_LargeAreaLowGrayLevelEmphasis	0.208225	0.633567	1.06106	0.0963025	0.0848697	0.0935886	0.370796	1.95423	4.26722	1	1	1
80	3 Tesla I	Haste	original_glszm_LowGrayLevelZoneEmphasis	0.0615311	0.0214195	0.00843203	0.0545118	0.0177073	0.00655873	0.0361429	0.0159838	0.00638253	5.67361e-09	9.49287e-14	1.02751e-05
81	3 Tesla I	Haste	original_glszm_SizeZoneNonUniformity	24.0835	135.871	441.305	24.15	119.738	406.356	7.65081	46.2385	136.968	4.74644e-14	4.74644e-14	4.60404e-12
82	3 Tesla I	Haste	original_glszm_SizeZoneNonUniformityNormalized	0.559577	0.46541	0.468675	0.580247	0.453981	0.473709	0.100291	0.059515	0.0453392	0.000388098	0.000555216	1
83	3 Tesla I	Haste	original_glszm_SmallAreaEmphasis	0.76051	0.706677	0.71044	0.78758	0.699621	0.71501	0.095337	0.0456137	0.0350236	0.00165955	0.00388208	1
84	3 Tesla I	Haste	original_glszm_SmallAreaHighGrayLevelEmphasis	86.2525	279.023	469.594	65.0717	293.768	461.228	58.1549	147.252	179.583	5.88701e-07	1.77042e-11	0.001014
85	3 Tesla I	Haste	original_glszm_SmallAreaLowGrayLevelEmphasis	0.0505488	0.0165687	0.00617751	0.045931	0.0144069	0.00500324	0.0277619	0.0117171	0.00417317	1.74271e-08	3.32251e-13	5.09936e-07
86	3 Tesla I	Haste	original_glszm_ZoneEntropy	4.35059	6.01731	6.59764	4.37086	6.08149	6.59631	0.225679	0.278629	0.249936	4.74644e-14	4.74644e-14	1.67934e-09
87	3 Tesla I	Haste	original_glszm_ZonePercentage	0.674279	0.484094	0.456841	0.692308	0.470489	0.431651	0.112296	0.111278	0.105239	9.63506e-06	1.00255e-06	1
88	3 Tesla I	Haste	original_glszm_ZoneVariance	1.2664	19.0267	52.535	0.749483	6.57516	15.0568	1.38554	37.0644	138.004	5.67361e-09	7.58006e-11	0.274662
89	3 Tesla I	Haste	original_gldm_DependenceEntropy	4.50136	6.27101	6.80092	4.46048	6.28517	6.76906	0.182978	0.216008	0.244047	4.74644e-14	4.74644e-14	2.07277e-09
90	3 Tesla I	Haste	original_gldm_DependenceNonUniformity	24.9967	144.651	464.504	25.2154	141.239	439.422	5.22787	35.5513	110.406	4.74644e-14	4.74644e-14	4.74644e-14
91	3 Tesla I	Haste	original_gldm_DependenceNonUniformityNormalized	0.401953	0.245161	0.22929	0.428889	0.237376	0.215939	0.0838575	0.0605039	0.0542022	3.52174e-08	2.07277e-09	1
92	3 Tesla I	Haste	original_gldm_DependenceVariance	0.735924	2.2464	2.548	0.600586	1.80529	2.23125	0.424823	1.32205	1.35439	8.75528e-10	7.58006e-11	0.764328
93	3 Tesla I	Haste	original_gldm_GrayLevelNonUniformity	6.49796	39.0892	108.946	6.01639	39.7415	99.053	2.14887	14.1001	42.6273	4.74644e-14	4.74644e-14	3.18011e-12
94	3 Tesla I	Haste	original_gldm_GrayLevelVariance	17.8665	54.5827	84.7258	14.5956	49.3251	77.3328	15.9633	37.2419	53.1185	1.63739e-05	1.00513e-08	0.0633193
95	3 Tesla I	Haste	original_gldm_HighGrayLevelEmphasis	99.2591	278.116	456.795	87.0159	281.121	416.092	63.5001	152.897	206.439	8.09368e-06	2.73537e-10	0.00851129
96	3 Tesla I	Haste	original_gldm_LargeDependenceEmphasis	3.91165	8.7852	9.71495	3.46667	7.68919	8.98037	1.63677	4.43214	4.83092	1.12062e-07	8.32734e-09	1
97	3 Tesla I	Haste	original_gldm_LargeDependenceHighGrayLevelEmphasis	293.962	1478.96	2764.36	243.049	1255.81	2493.61	181.528	859.219	1593.9	6.59755e-12	4.74644e-14	6.09064e-05
98	3 Tesla I	Haste	original_gldm_LargeDependenceLowGrayLevelEmphasis	0.184391	0.164075	0.0912825	0.0961692	0.0670946	0.0459876	0.244595	0.270133	0.176292	0.203666	0.0003232	0.203666
99	3 Tesla I	Haste	original_gldm_LowGrayLevelEmphasis	0.0531504	0.0173317	0.00769468	0.0482709	0.0134544	0.00590179	0.0302708	0.0127319	0.00606012	6.88257e-09	3.32251e-13	0.0011978
100	3 Tesla I	Haste	original_gldm_SmallDependenceEmphasis	0.586522	0.421079	0.402924	0.614258	0.400372	0.382261	0.1175	0.0943938	0.0866332	1.29949e-05	8.987e-07	1
101	3 Tesla I	Haste	original_gldm_SmallDependenceHighGrayLevelEmphasis	66.4486	162.205	256.424	51.8707	172.549	244.065	46.6692	101.24	134.898	0.000786227	1.21025e-08	0.0509466
102	3 Tesla I	Haste	original_gldm_SmallDependenceLowGrayLevelEmphasis	0.035235	0.00840915	0.00315127	0.0326979	0.00720139	0.00276484	0.0142937	0.00446769	0.00156762	3.32251e-13	4.74644e-14	2.43545e-07
103	3 Tesla I	Haste	original_ngtdm_Busyness	0.128076	0.216209	0.305084	0.116285	0.180113	0.230649	0.0784535	0.149626	0.258117	0.0199157	5.09936e-07	0.128673
104	3 Tesla I	Haste	original_ngtdm_Coarseness	0.0913506	0.0104748	0.00320186	0.0940343	0.0104732	0.00322269	0.0129753	0.00150853	0.000532218	4.74644e-14	4.74644e-14	4.74644e-14
105	3 Tesla I	Haste	original_ngtdm_Complexity	318.009	3676.57	10384.5	249.186	2723.48	8160.7	296.624	2667.62	8242.95	1.28818e-10	1.89857e-13	0.000388098
106	3 Tesla I	Haste	original_ngtdm_Contrast	0.306728	0.239187	0.192322	0.236543	0.222366	0.177421	0.184064	0.118732	0.0944639	0.740244	0.0270397	0.456744
107	3 Tesla I	Haste	original_ngtdm_Strength	12.4621	12.6342	10.0295	10.5879	9.33665	9.99131	10.2719	8.94624	5.80033	1	1	1
122	3 Tesla I	Flash	original_firstorder_10Percentile	385.768	362.996	352.268	387	369	353	72.6389	64.3522	64.7543	0.621628	0.153483	1
123	3 Tesla I	Flash	original_firstorder_90Percentile	417.784	423.404	435.46	426	421	426	76.4533	75.8224	80.0678	1	1	1
124	3 Tesla I	Flash	original_firstorder_Energy	3.05595e+07	2.87613e+08	9.84869e+08	30206222	275410537	953119617	6.87832e+06	5.86792e+07	2.01905e+08	4.74644e-14	4.74644e-14	4.74644e-14
125	3 Tesla I	Flash	original_firstorder_Entropy	3.14203	4.08592	4.61983	3.18337	4.03369	4.54544	0.364707	0.56179	0.475508	3.12785e-09	4.74644e-14	0.00194663
126	3 Tesla I	Flash	original_firstorder_InterquartileRange	17.34	32.77	43.78	16.25	27	39	6.6029	17.8912	19.8782	6.64404e-05	7.66176e-08	0.0180563
127	3 Tesla I	Flash	original_firstorder_Kurtosis	2.87564	4.02778	4.44646	2.67016	3.45155	3.86266	1.02045	2.14254	1.88096	0.0187083	3.20629e-05	0.378253
128	3 Tesla I	Flash	original_firstorder_Maximum	429.48	455.8	497.48	432	452	470	77.8123	98.2404	114.113	0.844388	0.0849799	0.653491
129	3 Tesla I	Flash	original_firstorder_MeanAbsoluteDeviation	10.2789	19.4461	26.6512	9.84832	16.8852	23.4971	3.11111	9.68728	10.2105	5.61684e-06	3.18011e-12	0.00644393
130	3 Tesla I	Flash	original_firstorder_Mean	401.984	393.933	392.269	403.541	384.65	388.19	74.3317	69.8606	70.4051	1	1	1
131	3 Tesla I	Flash	original_firstorder_Median	402.34	395.2	391.46	403	385	385.5	74.1643	70.589	69.3205	1	1	1
132	3 Tesla I	Flash	original_firstorder_Minimum	373.4	309.56	261.04	380	306	266	73.4405	64.3338	76.1722	0.00205144	1.05793e-05	0.0242101
133	3 Tesla I	Flash	original_firstorder_Range	56.08	146.24	236.44	57	126	213	14.5342	67.5212	88.0019	1.23357e-08	4.23166e-09	0.00012682
134	3 Tesla I	Flash	original_firstorder_RobustMeanAbsoluteDeviation	7.47643	13.7323	18.3483	6.92604	11.4635	16.7854	2.65265	7.2045	8.04067	2.30029e-05	3.48294e-10	0.0111525
135	3 Tesla I	Flash	original_firstorder_RootMeanSquared	702.106	694.452	693.191	703.693	684.755	689.674	74.3412	70.0568	70.6251	1	1	1
136	3 Tesla I	Flash	original_firstorder_Skewness	-0.0756642	-0.470559	-0.353026	0.0847498	-0.493978	-0.387696	0.508101	0.676845	0.863711	0.0384518	0.976197	1
137	3 Tesla I	Flash	original_firstorder_TotalEnergy	2.14443e+08	2.01812e+09	6.90924e+09	2.10264e+08	1.95742e+09	6.80441e+09	4.77506e+07	4.06167e+08	1.38977e+09	4.74644e-14	4.74644e-14	4.74644e-14
138	3 Tesla I	Flash	original_firstorder_Uniformity	0.135804	0.0743684	0.0516626	0.127222	0.0724553	0.0505142	0.0366857	0.0277222	0.0168814	3.82506e-09	4.74644e-14	0.00334282
139	3 Tesla I	Flash	original_firstorder_Variance	172.743	746.731	1307.22	151.136	436.178	971.399	96.5957	800.92	972.477	6.78733e-07	5.69572e-13	0.00449869
140	3 Tesla I	Flash	original_glcm_Autocorrelation	51.996	383.447	837.363	50.8115	254.844	728.674	24.35	307.818	467.222	5.69572e-13	4.74644e-14	0.000244384
141	3 Tesla I	Flash	original_glcm_ClusterProminence	1509.42	47309.3	117371	959.645	8039.02	57999.9	1633.31	111584	163515	7.81509e-07	9.01823e-13	0.000606238
142	3 Tesla I	Flash	original_glcm_ClusterShade	-7.74133	-130.576	-44.48	1.01904	-87.9511	-102.654	63.0315	1100.99	1319.32	0.0384518	0.89273	1
143	3 Tesla I	Flash	original_glcm_ClusterTendency	21.0059	79.8804	151.876	18.3096	51.6415	123.776	12.9497	81.3524	112.05	4.96287e-06	1.42393e-12	0.00130067
144	3 Tesla I	Flash	original_glcm_Contrast	5.48527	33.0949	43.0574	5.05243	13.0171	27.3617	3.11522	45.1032	38.7108	6.78733e-07	2.13969e-10	0.11127
145	3 Tesla I	Flash	original_glcm_Correlation	0.559347	0.480731	0.583134	0.538565	0.498858	0.560167	0.12221	0.211869	0.143472	0.627667	1	0.298179
146	3 Tesla I	Flash	original_glcm_DifferenceAverage	1.73433	3.62693	4.15121	1.7624	2.78709	3.47762	0.497273	2.32457	1.88207	2.30965e-06	6.99435e-10	0.194858
147	3 Tesla I	Flash	original_glcm_DifferenceEntropy	2.24353	3.04586	3.34778	2.28412	2.94867	3.29753	0.352698	0.531969	0.483866	1.12062e-07	7.58006e-11	0.0911623
148	3 Tesla I	Flash	original_glcm_DifferenceVariance	2.15242	11.726	19.6051	1.95208	5.51791	14.1091	1.27529	14.4796	15.3517	1.53588e-07	1.6641e-10	0.0384518
149	3 Tesla I	Flash	original_glcm_Id	0.495707	0.387049	0.367823	0.487035	0.402985	0.379643	0.0632546	0.0815635	0.0640678	2.30029e-05	1.00513e-08	0.716686
150	3 Tesla I	Flash	original_glcm_Idm	0.433502	0.309612	0.289796	0.41768	0.323051	0.297954	0.0789545	0.0854139	0.067357	2.05569e-05	2.48762e-08	1
151	3 Tesla I	Flash	original_glcm_Idmn	0.968288	0.975698	0.985931	0.96843	0.981716	0.987045	0.00885696	0.0178646	0.00491357	0.000786227	1.6641e-10	0.00309946
152	3 Tesla I	Flash	original_glcm_Idn	0.884082	0.903864	0.927958	0.884138	0.912469	0.932452	0.0161358	0.0287157	0.0113574	0.000721414	3.18011e-12	5.48401e-05
153	3 Tesla I	Flash	original_glcm_Imc1	-0.293952	-0.207927	-0.192237	-0.292393	-0.201188	-0.197026	0.0731341	0.0727406	0.0383234	0.000721414	2.02542e-06	1
154	3 Tesla I	Flash	original_glcm_Imc2	0.894863	0.865465	0.88106	0.9119	0.882944	0.889015	0.0763916	0.0940271	0.0491071	0.546806	0.378253	1
155	3 Tesla I	Flash	original_glcm_InverseVariance	0.415388	0.306035	0.289261	0.412981	0.318269	0.302503	0.0640593	0.0819285	0.0637001	9.1238e-06	2.96288e-08	0.839767
156	3 Tesla I	Flash	original_glcm_JointAverage	6.72891	17.9629	27.3444	6.87577	15.7162	26.8082	1.71852	7.14909	8.0622	3.32251e-13	4.74644e-14	0.000244384
157	3 Tesla I	Flash	original_glcm_JointEnergy	0.0348706	0.0104759	0.00565213	0.0279139	0.00995293	0.00547119	0.0139989	0.00599129	0.00309677	2.41119e-11	4.74644e-14	0.0011024
158	3 Tesla I	Flash	original_glcm_JointEntropy	5.2606	7.18126	8.24063	5.43716	7.05437	8.138	0.492417	0.754301	0.795311	9.25555e-12	4.74644e-14	9.19444e-05
159	3 Tesla I	Flash	original_glcm_MCC	0.709847	0.667779	0.721543	0.714129	0.674505	0.728762	0.0929279	0.129643	0.0888297	0.693653	1	0.363873
160	3 Tesla I	Flash	original_glcm_MaximumProbability	0.0806086	0.0272353	0.0154335	0.0693927	0.0274149	0.0155648	0.0277553	0.0124099	0.00665483	4.60404e-12	4.74644e-14	0.000464799
161	3 Tesla I	Flash	original_glcm_SumAverage	13.4578	35.9258	54.6887	13.7515	31.4325	53.6165	3.43703	14.2982	16.1244	3.32251e-13	4.74644e-14	0.000244384
162	3 Tesla I	Flash	original_glcm_SumEntropy	3.73764	4.76008	5.39589	3.81444	4.75042	5.39913	0.372459	0.536301	0.453947	1.35639e-09	4.74644e-14	0.000137126
163	3 Tesla I	Flash	original_glcm_SumSquares	6.62279	28.2438	48.7334	5.8842	16.0973	36.8942	3.91239	29.8727	36.4742	1.18397e-06	2.1359e-12	0.00388208
164	3 Tesla I	Flash	original_glrlm_GrayLevelNonUniformity	6.44619	38.334	91.3731	6.13898	37.796	89.8952	1.37542	12.8725	27.1943	4.74644e-14	4.74644e-14	9.90581e-11
165	3 Tesla I	Flash	original_glrlm_GrayLevelNonUniformityNormalized	0.128076	0.0726305	0.0504227	0.121866	0.0707738	0.0496341	0.0345115	0.0266669	0.0162307	1.45395e-08	4.74644e-14	0.00309946
166	3 Tesla I	Flash	original_glrlm_GrayLevelVariance	7.25803	30.6999	53.9771	6.52964	18.279	41.2037	3.81807	32.5219	39.2196	7.81509e-07	3.32251e-13	0.00388208
167	3 Tesla I	Flash	original_glrlm_HighGrayLevelRunEmphasis	55.206	398.28	857.272	54.8363	302.717	731.749	24.9726	317.244	471.743	5.69572e-13	4.74644e-14	0.000268433
168	3 Tesla I	Flash	original_glrlm_LongRunEmphasis	1.7126	1.36915	1.38447	1.62108	1.35877	1.36694	0.288455	0.129242	0.126661	1.03216e-06	1.55222e-06	1
169	3 Tesla I	Flash	original_glrlm_LongRunHighGrayLevelEmphasis	89.0252	525.543	1161.25	92.6097	407.363	1122.89	39.5644	385.382	585.337	1.42393e-12	4.74644e-14	3.98392e-05
170	3 Tesla I	Flash	original_glrlm_LongRunLowGrayLevelEmphasis	0.120857	0.0129139	0.00434598	0.08245	0.0123214	0.00363342	0.0877399	0.00697849	0.00283912	4.74644e-14	4.74644e-14	5.09936e-07
171	3 Tesla I	Flash	original_glrlm_LowGrayLevelRunEmphasis	0.074162	0.0102984	0.00341224	0.0591821	0.0107144	0.00286794	0.036844	0.00499208	0.00194401	4.74644e-14	4.74644e-14	4.94688e-08
172	3 Tesla I	Flash	original_glrlm_RunEntropy	3.74073	4.54731	5.12274	3.80711	4.48455	5.14999	0.254662	0.446712	0.376273	4.41229e-10	4.74644e-14	2.87277e-05
173	3 Tesla I	Flash	original_glrlm_RunLengthNonUniformity	36.7687	446.988	1517.23	38.5897	441.708	1508.96	5.86138	47.078	150.375	4.74644e-14	4.74644e-14	4.74644e-14
174	3 Tesla I	Flash	original_glrlm_RunLengthNonUniformityNormalized	0.712979	0.829478	0.824211	0.717461	0.825988	0.824081	0.0640307	0.0471201	0.04297	1.00513e-08	5.67361e-09	1
175	3 Tesla I	Flash	original_glrlm_RunPercentage	0.832314	0.904341	0.900366	0.839844	0.903167	0.9016	0.0466531	0.0281009	0.0266452	1.11064e-06	1.22993e-06	1
176	3 Tesla I	Flash	original_glrlm_RunVariance	0.242531	0.128334	0.136881	0.18981	0.124621	0.129705	0.111198	0.0463147	0.0467562	1.45936e-05	5.48401e-05	1
177	3 Tesla I	Flash	original_glrlm_ShortRunEmphasis	0.866227	0.925954	0.924176	0.87046	0.926329	0.925249	0.0372944	0.02224	0.0206786	1.74271e-08	1.00513e-08	1
178	3 Tesla I	Flash	original_glrlm_ShortRunHighGrayLevelEmphasis	48.5352	372.138	796.46	46.576	275.494	683.129	22.5853	302.703	448.727	5.69572e-13	4.74644e-14	0.000424859
179	3 Tesla I	Flash	original_glrlm_ShortRunLowGrayLevelEmphasis	0.0656442	0.0097677	0.00322556	0.0539952	0.0103155	0.00272466	0.0290577	0.00462585	0.00177662	4.74644e-14	4.74644e-14	3.52174e-08
180	3 Tesla I	Flash	original_glszm_GrayLevelNonUniformity	3.43829	9.37984	20.7767	3.47059	9.39744	20.6356	0.636864	1.74045	4.37437	4.24314e-09	4.24314e-09	3.18011e-12
181	3 Tesla I	Flash	original_glszm_GrayLevelNonUniformityNormalized	0.117107	0.059095	0.0382857	0.108368	0.0585237	0.0377741	0.034735	0.0200638	0.0104541	6.87953e-08	4.23931e-09	0.000137126
182	3 Tesla I	Flash	original_glszm_GrayLevelVariance	8.21469	41.5266	77.2513	7.6583	25.258	65.0207	3.81114	39.7668	44.7243	3.24656e-11	4.74644e-14	0.000555216
183	3 Tesla I	Flash	original_glszm_HighGrayLevelZoneEmphasis	56.2514	376.687	811.912	52.5455	255.422	639.735	25.6004	303.273	460.743	4.60404e-12	4.74644e-14	0.000268433
184	3 Tesla I	Flash	original_glszm_LargeAreaEmphasis	8.69726	84.1498	168.754	6.36364	48.9295	104.931	6.08743	100.534	212.496	1.74271e-08	7.58006e-11	0.212792
185	3 Tesla I	Flash	original_glszm_LargeAreaHighGrayLevelEmphasis	420.21	19031.1	96876.8	267.865	15862.2	61709	425.94	12828.6	84095.5	4.74644e-14	4.74644e-14	1.35646e-06
186	3 Tesla I	Flash	original_glszm_LargeAreaLowGrayLevelEmphasis	0.552028	0.657797	0.480027	0.280944	0.17375	0.127906	0.641984	1.0575	0.947846	0.378253	0.100796	1
187	3 Tesla I	Flash	original_glszm_LowGrayLevelZoneEmphasis	0.0844537	0.0177461	0.00613284	0.0708051	0.0165021	0.00510542	0.0356577	0.0091578	0.00385008	4.74644e-14	4.74644e-14	9.54849e-08
188	3 Tesla I	Flash	original_glszm_SizeZoneNonUniformity	12.6347	61.9588	224.392	13	58.5367	201.153	4.61287	33.2559	86.5932	5.69572e-13	4.74644e-14	9.90581e-11
189	3 Tesla I	Flash	original_glszm_SizeZoneNonUniformityNormalized	0.397752	0.331503	0.377187	0.399562	0.330716	0.387213	0.0837117	0.0560139	0.0365435	0.00600327	0.473806	0.00334282
190	3 Tesla I	Flash	original_glszm_SmallAreaEmphasis	0.635095	0.590903	0.636207	0.647303	0.595854	0.647067	0.0907738	0.053887	0.033512	0.0225379	1	0.00266022
191	3 Tesla I	Flash	original_glszm_SmallAreaHighGrayLevelEmphasis	37.0862	226.856	512.061	32.4103	157.44	422.639	19.883	205.84	300.914	1.6641e-10	4.74644e-14	0.000112452
192	3 Tesla I	Flash	original_glszm_SmallAreaLowGrayLevelEmphasis	0.0591185	0.0123749	0.00439793	0.0523523	0.0104103	0.00419431	0.0210744	0.00648796	0.00204809	1.42393e-12	4.74644e-14	8.12239e-08
193	3 Tesla I	Flash	original_glszm_ZoneEntropy	4.16911	5.9315	6.67966	4.22259	5.85807	6.60617	0.263245	0.404523	0.359202	4.74644e-14	4.74644e-14	3.52174e-08
194	3 Tesla I	Flash	original_glszm_ZonePercentage	0.498795	0.29966	0.286748	0.527778	0.278057	0.26087	0.100304	0.112081	0.0947762	4.47973e-06	5.36789e-07	1
195	3 Tesla I	Flash	original_glszm_ZoneVariance	4.03779	67.1371	150.26	2.81055	34.577	90.2363	3.80629	88.0991	193.41	2.07277e-09	4.60404e-12	0.155331
196	3 Tesla I	Flash	original_gldm_DependenceEntropy	4.49352	6.50135	7.23969	4.4964	6.49951	7.21592	0.201837	0.287763	0.259155	4.74644e-14	4.74644e-14	1.29103e-11
197	3 Tesla I	Flash	original_gldm_DependenceNonUniformity	16.7913	100.72	322.22	17.3438	97.3832	304.478	3.00012	26.2592	72.5965	4.74644e-14	4.74644e-14	4.74644e-14
198	3 Tesla I	Flash	original_gldm_DependenceNonUniformityNormalized	0.273633	0.170087	0.158446	0.270996	0.163669	0.150434	0.0455928	0.0421483	0.0340658	4.66513e-09	1.77042e-11	1
199	3 Tesla I	Flash	original_gldm_DependenceVariance	1.3688	3.82142	4.35563	1.2071	3.67249	4.33629	0.567505	1.45586	1.47439	8.75528e-10	3.18011e-12	0.546806
200	3 Tesla I	Flash	original_gldm_GrayLevelNonUniformity	8.28207	43.7746	104.716	7.69841	43.1109	103.605	2.09566	16.032	34.0185	4.74644e-14	4.74644e-14	6.99435e-10
201	3 Tesla I	Flash	original_gldm_GrayLevelVariance	6.9556	29.9576	52.3688	6.13965	17.5441	38.8989	3.83555	32.001	38.8847	6.78733e-07	3.32251e-13	0.00449869
202	3 Tesla I	Flash	original_gldm_HighGrayLevelEmphasis	54.8752	399.713	860.085	53.0833	302.161	738.539	25.236	318.502	473.103	5.69572e-13	4.74644e-14	0.000294646
203	3 Tesla I	Flash	original_gldm_LargeDependenceEmphasis	6.9851	16.494	17.708	6.625	16.181	17.503	2.3024	6.53638	6.57625	1.00513e-08	1.6641e-10	1
204	3 Tesla I	Flash	original_gldm_LargeDependenceHighGrayLevelEmphasis	340.614	5606.19	13802.6	283.154	4822.8	14262.3	192.316	3456.52	6391.02	4.74644e-14	4.74644e-14	4.41111e-07
205	3 Tesla I	Flash	original_gldm_LargeDependenceLowGrayLevelEmphasis	0.454158	0.111953	0.0423008	0.262804	0.0843369	0.0275489	0.484673	0.0942569	0.0427022	1.55222e-06	4.60404e-12	0.00194663
206	3 Tesla I	Flash	original_gldm_LowGrayLevelEmphasis	0.0715556	0.00990688	0.0032787	0.0566685	0.0102334	0.00266753	0.0381668	0.00480077	0.0018727	4.74644e-14	4.74644e-14	8.12239e-08
207	3 Tesla I	Flash	original_gldm_SmallDependenceEmphasis	0.405392	0.258497	0.258113	0.415964	0.250122	0.24089	0.0909777	0.0870068	0.0716106	9.1238e-06	1.55222e-06	1
208	3 Tesla I	Flash	original_gldm_SmallDependenceHighGrayLevelEmphasis	24.1902	116.811	233.494	21.5923	66.8444	181.021	13.9932	131.575	173.791	0.000112452	3.24656e-11	0.00691341
209	3 Tesla I	Flash	original_gldm_SmallDependenceLowGrayLevelEmphasis	0.0338907	0.00399417	0.00132734	0.0318167	0.00372651	0.001181	0.0106106	0.0015389	0.000411036	4.74644e-14	4.74644e-14	6.59755e-12
210	3 Tesla I	Flash	original_ngtdm_Busyness	0.159458	0.205495	0.194285	0.10738	0.156225	0.154281	0.136612	0.142992	0.111608	0.491338	0.134954	1
211	3 Tesla I	Flash	original_ngtdm_Coarseness	0.132289	0.014302	0.00479234	0.134506	0.0143878	0.00455298	0.0299577	0.00335401	0.00106597	4.74644e-14	4.74644e-14	3.32251e-13
212	3 Tesla I	Flash	original_ngtdm_Complexity	68.7336	1291.95	3437.14	66.3974	407.959	1766.6	45.3679	2336.1	3979.05	9.25555e-12	4.74644e-14	0.00153098
213	3 Tesla I	Flash	original_ngtdm_Contrast	0.122577	0.174959	0.140142	0.112988	0.100396	0.113308	0.0446298	0.177177	0.0780842	1	1	1
214	3 Tesla I	Flash	original_ngtdm_Strength	6.83474	5.3481	4.35266	6.81676	3.55334	3.91187	3.39927	5.35615	2.34793	0.0704131	0.0144997	1
229	1.5 Tesla	Haste	original_firstorder_10Percentile	93.6091	92.5455	91.8636	88.85	86.5	86	23.0559	20.9522	21.357	1	1	1
230	1.5 Tesla	Haste	original_firstorder_90Percentile	117.382	129	130.491	114.7	129.5	122.5	24.8467	24.097	24.7181	0.355504	0.240799	1
231	1.5 Tesla	Haste	original_firstorder_Energy	7.76982e+06	6.80234e+07	2.21028e+08	7877945	70632235	2.25354e+08	1.36762e+06	1.18485e+07	3.85995e+07	2.85158e-12	2.85158e-12	2.85158e-12
232	1.5 Tesla	Haste	original_firstorder_Entropy	2.75135	3.44384	3.60057	2.64619	3.47239	3.61786	0.415856	0.327906	0.253482	5.33864e-06	6.52298e-08	0.29482
233	1.5 Tesla	Haste	original_firstorder_InterquartileRange	13.1705	17.0341	18.5341	12	16.5	18	5.51696	4.45366	4.26663	0.00339793	8.12067e-05	0.572057
234	1.5 Tesla	Haste	original_firstorder_Kurtosis	3.21763	5.02441	7.81696	2.86218	4.78142	6.48861	1.02223	1.8131	4.48978	0.000165498	6.52298e-08	0.013874
235	1.5 Tesla	Haste	original_firstorder_Maximum	129.409	173.864	211.955	126	166	211	26.4983	37.0332	39.3948	0.000371439	1.03313e-07	0.00890908
236	1.5 Tesla	Haste	original_firstorder_MeanAbsoluteDeviation	7.76986	11.6214	12.5613	7.08247	11.2088	12.112	3.08486	3.02164	2.50405	6.90558e-05	2.81042e-06	0.744052
237	1.5 Tesla	Haste	original_firstorder_Mean	105.086	109.18	109.773	100.688	102.125	101.591	23.559	22.1553	22.8526	1	1	1
238	1.5 Tesla	Haste	original_firstorder_Median	104.636	106.705	106.932	100.5	100.5	99.5	23.5954	22.1341	22.9245	1	1	1
239	1.5 Tesla	Haste	original_firstorder_Minimum	85.0455	76.0455	69.0455	79	69	66	23.5867	20.1529	19.4825	0.228409	0.0293534	0.51915
240	1.5 Tesla	Haste	original_firstorder_Range	44.3636	97.8182	142.909	42.5	89.5	140	15.4936	30.9664	37.3846	4.08084e-07	4.30301e-08	0.00022867
241	1.5 Tesla	Haste	original_firstorder_RobustMeanAbsoluteDeviation	5.4302	7.5594	8.01954	5.11563	7.38825	7.82526	2.23997	1.89533	1.77133	0.000236422	8.47476e-06	1
242	1.5 Tesla	Haste	original_firstorder_RootMeanSquared	405.218	409.496	410.149	400.766	402.656	401.925	23.5706	22.1831	22.891	1	1	1
243	1.5 Tesla	Haste	original_firstorder_Skewness	0.298387	1.0122	1.46365	0.154168	0.965801	1.53758	0.521945	0.60187	0.720785	0.00052274	2.01541e-06	0.0980281
244	1.5 Tesla	Haste	original_firstorder_TotalEnergy	8.50908e+07	7.43993e+08	2.41852e+09	8.40375e+07	7.26399e+08	2.31275e+09	1.05196e+07	8.08686e+07	2.76019e+08	2.85158e-12	2.85158e-12	2.85158e-12
245	1.5 Tesla	Haste	original_firstorder_Uniformity	0.181437	0.116697	0.105644	0.185657	0.112091	0.101965	0.0514022	0.0261682	0.0199004	3.10393e-05	1.43334e-06	0.492269
246	1.5 Tesla	Haste	original_firstorder_Variance	107.688	260.154	309.669	78.8192	213.932	293.65	94.453	146.427	129.049	2.04176e-05	2.75482e-07	0.325148
247	1.5 Tesla	Haste	original_glcm_Autocorrelation	26.7959	62.626	89.1806	22.2326	55.6042	83.58	17.122	27.656	39.2983	7.27752e-06	5.95124e-09	0.0220551
248	1.5 Tesla	Haste	original_glcm_ClusterProminence	602.589	4812.54	7545.75	139.76	1759.61	4351.13	1284.64	7900.56	7255.36	6.23872e-06	1.28549e-08	0.0590787
249	1.5 Tesla	Haste	original_glcm_ClusterShade	8.01199	161.163	238.236	2.21305	59.0458	149.583	20.9992	243.397	204.86	3.30889e-06	3.96369e-10	0.104147
250	1.5 Tesla	Haste	original_glcm_ClusterTendency	10.5288	24.5627	29.963	7.0183	20.4702	28.0054	10.2794	15.3973	12.7779	3.10393e-05	7.05859e-07	0.216953
251	1.5 Tesla	Haste	original_glcm_Contrast	6.46408	17.347	17.7774	5.01649	13.742	16.6797	5.11946	9.33076	7.16672	4.56029e-06	2.75482e-07	1
252	1.5 Tesla	Haste	original_glcm_Correlation	0.204464	0.157431	0.250013	0.161503	0.136691	0.262636	0.142458	0.0743674	0.07621	0.715506	0.560097	0.000265664
253	1.5 Tesla	Haste	original_glcm_DifferenceAverage	1.8718	2.96658	2.96139	1.73442	2.86441	2.99528	0.665259	0.753456	0.585974	1.53275e-05	6.23872e-06	1
254	1.5 Tesla	Haste	original_glcm_DifferenceEntropy	2.27629	3.00094	3.06423	2.2476	2.96744	3.1002	0.366204	0.330165	0.245078	5.87835e-07	7.73918e-09	1
255	1.5 Tesla	Haste	original_glcm_DifferenceVariance	2.47248	7.70095	8.43031	1.96506	5.52418	7.93361	1.98551	4.77202	3.54476	1.43334e-06	1.64279e-08	0.634439
256	1.5 Tesla	Haste	original_glcm_Id	0.478165	0.392853	0.395999	0.483598	0.386517	0.384313	0.0712833	0.0486654	0.0422458	0.000129717	0.000129717	1
257	1.5 Tesla	Haste	original_glcm_Idm	0.41071	0.311411	0.31531	0.417213	0.303285	0.300217	0.0875808	0.0565762	0.0499904	0.000334336	0.000210162	1
258	1.5 Tesla	Haste	original_glcm_Idmn	0.946673	0.965872	0.981052	0.951319	0.965337	0.981099	0.0182065	0.00744691	0.00563342	4.07432e-05	8.55473e-11	1.28549e-08
259	1.5 Tesla	Haste	original_glcm_Idn	0.852276	0.882658	0.913379	0.855208	0.877706	0.911113	0.0247257	0.0142338	0.0142589	2.35114e-05	1.28321e-10	6.52298e-08
260	1.5 Tesla	Haste	original_glcm_Imc1	-0.236664	-0.125374	-0.0751576	-0.230431	-0.107007	-0.0698925	0.0805254	0.034645	0.0211507	1.23336e-07	1.9961e-11	6.52298e-08
261	1.5 Tesla	Haste	original_glcm_Imc2	0.822961	0.742979	0.621669	0.818924	0.722092	0.621413	0.0923009	0.0816378	0.0612142	0.0204518	7.73918e-09	1.0105e-06
262	1.5 Tesla	Haste	original_glcm_InverseVariance	0.394832	0.313862	0.315563	0.394214	0.309974	0.304712	0.0757832	0.0546286	0.044266	0.00200122	0.00242626	1
263	1.5 Tesla	Haste	original_glcm_JointAverage	4.86907	7.61637	9.07166	4.67554	7.4056	8.99052	1.47203	1.71549	2.00456	6.23872e-06	7.73918e-09	0.0296209
264	1.5 Tesla	Haste	original_glcm_JointEnergy	0.0492345	0.0174309	0.0138922	0.0454282	0.0161952	0.0122066	0.0215796	0.00704449	0.0052627	9.99763e-09	2.76603e-10	0.216953
265	1.5 Tesla	Haste	original_glcm_JointEntropy	4.76616	6.42277	6.87087	4.70334	6.52801	6.92935	0.558467	0.550927	0.478103	1.91056e-10	2.85158e-12	0.0255948
266	1.5 Tesla	Haste	original_glcm_MCC	0.593253	0.470592	0.430642	0.589886	0.471398	0.413515	0.100953	0.078511	0.0912377	0.000236422	1.53275e-05	0.216953
267	1.5 Tesla	Haste	original_glcm_MaximumProbability	0.0990261	0.0431058	0.0337467	0.09284	0.040876	0.0293873	0.0383904	0.0142366	0.0122203	8.09534e-08	1.4486e-09	0.0980281
268	1.5 Tesla	Haste	original_glcm_SumAverage	9.73814	15.2327	18.1433	9.35109	14.8112	17.981	2.94406	3.43097	4.00913	6.23872e-06	7.73918e-09	0.0296209
269	1.5 Tesla	Haste	original_glcm_SumEntropy	3.19975	4.01422	4.24242	3.13247	3.99697	4.24958	0.398803	0.346366	0.250661	2.26347e-07	2.76603e-10	0.0451764
270	1.5 Tesla	Haste	original_glcm_SumSquares	4.24822	10.4774	11.9351	2.89184	8.55305	10.6654	3.81065	6.05216	4.86766	1.77039e-05	2.75482e-07	0.608921
271	1.5 Tesla	Haste	original_glrlm_GrayLevelNonUniformity	6.61388	40.9127	117.959	6.70423	41.9347	121.051	1.39172	7.3693	19.0155	2.85158e-12	2.85158e-12	2.85158e-12
272	1.5 Tesla	Haste	original_glrlm_GrayLevelNonUniformityNormalized	0.16895	0.112481	0.101312	0.178405	0.107439	0.0988178	0.0437301	0.0244632	0.0179179	3.10393e-05	1.43334e-06	0.392987
273	1.5 Tesla	Haste	original_glrlm_GrayLevelVariance	4.64513	10.946	13.1608	3.46309	9.03969	12.9799	3.7839	6.13458	5.33309	1.53275e-05	1.85458e-07	0.309695
274	1.5 Tesla	Haste	original_glrlm_HighGrayLevelRunEmphasis	31.1413	72.5005	101.962	28.2423	67.483	96.2965	19.2629	30.7684	41.6277	1.14344e-05	1.4486e-09	0.0275438
275	1.5 Tesla	Haste	original_glrlm_LongRunEmphasis	1.63068	1.31792	1.38018	1.61769	1.30938	1.34881	0.259093	0.0945991	0.105901	1.14344e-05	0.000210162	0.117342
276	1.5 Tesla	Haste	original_glrlm_LongRunHighGrayLevelEmphasis	45.6415	89.2551	130.065	40.1217	82.6764	126.418	23.5216	34.6174	50.5619	6.06434e-05	2.60919e-09	0.00850001
277	1.5 Tesla	Haste	original_glrlm_LongRunLowGrayLevelEmphasis	0.183937	0.0537295	0.0327816	0.136358	0.0429298	0.0275032	0.108285	0.0342981	0.0222763	2.26347e-07	3.96369e-10	0.0118189
278	1.5 Tesla	Haste	original_glrlm_LowGrayLevelRunEmphasis	0.11908	0.04223	0.0235432	0.0992228	0.0352137	0.0209281	0.0565113	0.0258877	0.0135403	2.26347e-07	5.418e-11	0.00242626
279	1.5 Tesla	Haste	original_glrlm_RunEntropy	3.30605	3.88296	4.13209	3.29472	3.89571	4.12869	0.279228	0.253365	0.188004	1.23336e-07	5.418e-11	0.00148906
280	1.5 Tesla	Haste	original_glrlm_RunLengthNonUniformity	30.2458	315.076	973.027	29.6844	308.672	940.369	7.14564	57.9375	180.171	2.85158e-12	2.85158e-12	2.85158e-12
281	1.5 Tesla	Haste	original_glrlm_RunLengthNonUniformityNormalized	0.744317	0.844531	0.819613	0.74773	0.845049	0.83015	0.072651	0.0324147	0.0344373	2.01541e-06	0.000186605	0.0673021
282	1.5 Tesla	Haste	original_glrlm_RunPercentage	0.84959	0.914035	0.898857	0.851376	0.914575	0.905182	0.0467127	0.0200121	0.0217481	3.88813e-06	0.000114634	0.0866912
283	1.5 Tesla	Haste	original_glrlm_RunVariance	0.222749	0.110826	0.134313	0.210537	0.106986	0.123053	0.102297	0.036182	0.0404466	4.07432e-05	0.00089306	0.131898
284	1.5 Tesla	Haste	original_glrlm_ShortRunEmphasis	0.8822	0.934073	0.922952	0.887118	0.934666	0.928346	0.040268	0.0155432	0.0167721	2.81042e-06	0.000165498	0.0866912
285	1.5 Tesla	Haste	original_glrlm_ShortRunHighGrayLevelEmphasis	28.3078	68.9325	96.0928	25.9252	65.0673	91.6167	18.268	29.8976	39.71	6.23872e-06	1.06364e-09	0.0366907
286	1.5 Tesla	Haste	original_glrlm_ShortRunLowGrayLevelEmphasis	0.106741	0.0398713	0.0217297	0.0906202	0.0334227	0.0194514	0.0483626	0.0242864	0.0120438	2.75482e-07	1.9961e-11	0.00200122
287	1.5 Tesla	Haste	original_glszm_GrayLevelNonUniformity	3.53013	10.3526	23.2587	3.54223	10.2469	23.3728	0.649718	2.22908	5.06131	4.31305e-08	4.31305e-08	1.28321e-10
288	1.5 Tesla	Haste	original_glszm_GrayLevelNonUniformityNormalized	0.146348	0.0807656	0.0671196	0.144402	0.0794356	0.0663279	0.0335651	0.0153572	0.00963638	6.80458e-07	7.42823e-08	0.00463341
289	1.5 Tesla	Haste	original_glszm_GrayLevelVariance	5.51996	17.7545	24.5885	4.6014	14.6537	24.5676	3.69523	9.01422	7.91805	4.18897e-08	1.14063e-11	0.0050651
290	1.5 Tesla	Haste	original_glszm_HighGrayLevelZoneEmphasis	32.555	91.1125	139.309	31.4259	85.2863	134.109	17.7835	34.9792	42.1659	3.33749e-08	1.14063e-11	0.00041894
291	1.5 Tesla	Haste	original_glszm_LargeAreaEmphasis	7.87974	66.2274	217.679	6.65417	52.3027	168.429	7.36428	50.0864	157.672	1.06364e-09	1.14063e-11	0.000101182
292	1.5 Tesla	Haste	original_glszm_LargeAreaHighGrayLevelEmphasis	171.5	2773.76	12664	142.217	2118.81	11341.1	108.064	1825.63	7047.4	2.85158e-12	2.85158e-12	2.09078e-08
293	1.5 Tesla	Haste	original_glszm_LargeAreaLowGrayLevelEmphasis	0.798915	2.49551	5.63411	0.531199	1.43553	2.83865	0.815213	2.8247	7.36172	0.0204518	4.07432e-05	0.165488
294	1.5 Tesla	Haste	original_glszm_LowGrayLevelZoneEmphasis	0.132581	0.0575196	0.0294181	0.11917	0.045594	0.0256262	0.0580862	0.0394384	0.0185827	2.01541e-06	1.91056e-10	0.00099109
295	1.5 Tesla	Haste	original_glszm_SizeZoneNonUniformity	12.1427	53.4766	138.149	10.9601	53.5538	136.097	6.07825	18.7094	40.686	3.42189e-11	2.85158e-12	2.76603e-10
296	1.5 Tesla	Haste	original_glszm_SizeZoneNonUniformityNormalized	0.457663	0.394707	0.387993	0.452898	0.392434	0.394345	0.118585	0.0491529	0.0316035	0.184731	0.117342	1
297	1.5 Tesla	Haste	original_glszm_SmallAreaEmphasis	0.678692	0.648698	0.645584	0.691058	0.644629	0.652099	0.100531	0.0437208	0.0275507	0.471064	0.560097	1
298	1.5 Tesla	Haste	original_glszm_SmallAreaHighGrayLevelEmphasis	23.8385	64.2935	98.7305	20.0242	58.757	98.8083	14.7977	28.2682	30.3568	2.75482e-07	1.9961e-11	0.00099109
299	1.5 Tesla	Haste	original_glszm_SmallAreaLowGrayLevelEmphasis	0.0956743	0.0416708	0.0213804	0.0815042	0.0362871	0.0180324	0.0444223	0.0264585	0.0138246	8.45587e-07	5.418e-11	0.000649576
300	1.5 Tesla	Haste	original_glszm_ZoneEntropy	3.78777	5.30186	5.86197	3.84154	5.38405	5.89459	0.319877	0.311715	0.218928	2.85158e-12	2.85158e-12	8.09534e-08
301	1.5 Tesla	Haste	original_glszm_ZonePercentage	0.534573	0.327556	0.268905	0.511905	0.322439	0.26496	0.117869	0.0777311	0.0582115	1.8292e-06	1.65217e-07	0.01281
302	1.5 Tesla	Haste	original_glszm_ZoneVariance	3.80606	55.1865	201.848	2.32375	42.562	155.113	5.28641	44.7812	151.043	7.75629e-10	1.14063e-11	0.000101182
303	1.5 Tesla	Haste	original_gldm_DependenceEntropy	4.04123	5.71422	6.16177	4.07363	5.72128	6.14676	0.273162	0.189353	0.170608	2.85158e-12	2.85158e-12	7.75629e-10
304	1.5 Tesla	Haste	original_gldm_DependenceNonUniformity	14.3567	72.3064	202.755	13.5476	71.7946	203.69	4.33482	19.0522	50.6895	2.85158e-12	2.85158e-12	2.85158e-12
305	1.5 Tesla	Haste	original_gldm_DependenceNonUniformityNormalized	0.302559	0.177058	0.153423	0.293358	0.170841	0.157093	0.0709363	0.0310823	0.02564	7.75629e-10	1.14063e-11	0.0483572
306	1.5 Tesla	Haste	original_gldm_DependenceVariance	1.24659	3.4134	4.37141	1.0969	3.3319	3.81525	0.527775	1.21513	1.58983	1.4486e-09	5.70315e-12	0.139716
307	1.5 Tesla	Haste	original_gldm_GrayLevelNonUniformity	8.44954	46.4988	136.89	8.63333	47.1926	136.697	2.34346	9.06722	23.5849	2.85158e-12	2.85158e-12	2.85158e-12
308	1.5 Tesla	Haste	original_gldm_GrayLevelVariance	4.39326	10.4856	12.4555	3.18207	8.66793	11.8474	3.7972	5.90051	5.15736	1.53275e-05	2.75482e-07	0.34119
309	1.5 Tesla	Haste	original_gldm_HighGrayLevelEmphasis	30.7162	71.3128	99.8649	27.2011	64.5392	93.5862	19.7144	30.5988	41.6795	1.32491e-05	1.95048e-09	0.0341871
310	1.5 Tesla	Haste	original_gldm_LargeDependenceEmphasis	6.23434	14.1376	17.8514	5.61607	13.7174	15.9948	2.12021	4.65781	5.92253	3.45611e-09	1.14063e-11	0.0980281
311	1.5 Tesla	Haste	original_gldm_LargeDependenceHighGrayLevelEmphasis	149.409	724.548	1267.64	147.983	726.501	1174.91	66.7974	263.607	471.189	2.85158e-12	2.85158e-12	3.88813e-06
312	1.5 Tesla	Haste	original_gldm_LargeDependenceLowGrayLevelEmphasis	0.654351	0.505258	0.444622	0.438682	0.382998	0.304373	0.529358	0.386848	0.469437	1	0.357836	1
313	1.5 Tesla	Haste	original_gldm_LowGrayLevelEmphasis	0.115864	0.0414491	0.0233484	0.0945118	0.0344031	0.0207346	0.0576985	0.0252526	0.0134776	4.04567e-07	2.76603e-10	0.002668
314	1.5 Tesla	Haste	original_gldm_SmallDependenceEmphasis	0.449026	0.290743	0.248032	0.40791	0.286869	0.25055	0.116584	0.0618665	0.0450579	1.20487e-06	3.96369e-10	0.0255948
315	1.5 Tesla	Haste	original_gldm_SmallDependenceHighGrayLevelEmphasis	16.2377	27.9987	34.8989	12.1471	24.999	31.3602	13.2768	16.2855	16.6273	0.0078127	3.55869e-05	0.430699
316	1.5 Tesla	Haste	original_gldm_SmallDependenceLowGrayLevelEmphasis	0.0579429	0.0154567	0.006808	0.0557706	0.0126053	0.00626901	0.0235832	0.00791308	0.0029035	3.42189e-11	2.85158e-12	4.88276e-07
317	1.5 Tesla	Haste	original_ngtdm_Busyness	0.293905	0.479682	0.74752	0.262588	0.448304	0.754966	0.15613	0.176406	0.201112	0.00148906	7.73918e-09	0.000165498
318	1.5 Tesla	Haste	original_ngtdm_Coarseness	0.116844	0.0157952	0.0051172	0.117856	0.0155524	0.00502666	0.0238652	0.003027	0.00098203	2.85158e-12	2.85158e-12	2.85158e-12
319	1.5 Tesla	Haste	original_ngtdm_Complexity	56.3777	389.026	753.476	37.8924	283.805	639.093	55.8573	299.634	392.959	5.95124e-09	5.70315e-12	0.00109882
320	1.5 Tesla	Haste	original_ngtdm_Contrast	0.151918	0.110785	0.0763372	0.125556	0.102746	0.0696055	0.0889052	0.0381024	0.0252468	0.411517	4.65823e-05	0.00242626
321	1.5 Tesla	Haste	original_ngtdm_Strength	3.70829	2.86091	2.21914	3.21399	1.88151	1.73531	2.34546	2.15499	1.22187	0.184731	0.0237674	1
336	1.5 Tesla	Flash	original_firstorder_10Percentile	171.818	166.023	162.155	172	168.5	164	22.8779	22.851	21.3708	1	0.363573	1
337	1.5 Tesla	Flash	original_firstorder_90Percentile	185.405	187.032	188.591	184.6	184	186	25.5737	26.1695	25.1409	1	1	1
338	1.5 Tesla	Flash	original_firstorder_Energy	1.71653e+07	1.45336e+08	4.69892e+08	1.67904e+07	141621628	4.62865e+08	3.75182e+06	3.20455e+07	1.01431e+08	2.85158e-12	2.85158e-12	2.85158e-12
339	1.5 Tesla	Flash	original_firstorder_Entropy	2.04575	2.66139	3.05545	1.97894	2.61525	3.04032	0.52102	0.481606	0.420682	0.00041894	1.51467e-07	0.0175491
340	1.5 Tesla	Flash	original_firstorder_InterquartileRange	7.38636	11.1136	13.6818	6.5	10	13	3.68049	4.99984	4.95106	0.00880306	7.57849e-05	0.0963655
341	1.5 Tesla	Flash	original_firstorder_Kurtosis	2.8605	3.57346	4.63285	2.76714	3.28258	4.08705	0.567932	1.10518	1.66658	0.00603822	8.47476e-06	0.0255948
342	1.5 Tesla	Flash	original_firstorder_Maximum	190.955	197.136	205.455	192.5	195.5	203	26.7733	26.6803	28.806	1	0.417099	1
343	1.5 Tesla	Flash	original_firstorder_MeanAbsoluteDeviation	4.391	6.59929	8.45078	3.94032	5.92051	8.12029	2.09063	2.63951	2.62931	0.0032178	8.45587e-07	0.0318329
344	1.5 Tesla	Flash	original_firstorder_Mean	178.909	176.893	175.601	177.856	176.039	175.374	23.9722	24.2575	22.863	1	1	1
345	1.5 Tesla	Flash	original_firstorder_Median	179.159	177.341	176.182	178	176.5	176	24.0369	24.6332	22.7965	1	1	1
346	1.5 Tesla	Flash	original_firstorder_Minimum	166.091	147.727	123.545	166	150.5	122	22.2088	23.5841	18.3607	0.0482575	7.50769e-06	0.00581584
347	1.5 Tesla	Flash	original_firstorder_Range	24.8636	49.4091	81.9091	21	49.5	84.5	11.8253	14.6894	21.195	1.17759e-05	9.59913e-08	2.73725e-05
348	1.5 Tesla	Flash	original_firstorder_RobustMeanAbsoluteDeviation	3.17953	4.71336	5.80591	2.76846	4.36894	5.44696	1.4958	2.01913	2.0015	0.00717538	1.53275e-05	0.0630764
349	1.5 Tesla	Flash	original_firstorder_RootMeanSquared	478.946	476.975	475.737	477.881	476.08	475.464	23.9867	24.2742	22.8907	1	1	1
350	1.5 Tesla	Flash	original_firstorder_Skewness	-0.190746	-0.434893	-0.643671	-0.130605	-0.366385	-0.527094	0.419827	0.426422	0.584195	0.174895	0.0341871	0.931628
351	1.5 Tesla	Flash	original_firstorder_TotalEnergy	1.19271e+08	1.0096e+09	3.26507e+09	1.18338e+08	1.00659e+09	3.25149e+09	1.18929e+07	9.90924e+07	2.93534e+08	2.85158e-12	2.85158e-12	2.85158e-12
352	1.5 Tesla	Flash	original_firstorder_Uniformity	0.296878	0.196684	0.152695	0.280102	0.189531	0.148462	0.109428	0.0663781	0.0469454	0.00293129	1.20487e-06	0.0366907
353	1.5 Tesla	Flash	original_firstorder_Variance	35.8982	79.5356	130.206	22.863	56.2903	119.252	39.8021	62.8336	75.0122	0.00099109	4.04567e-07	0.0189517
354	1.5 Tesla	Flash	original_glcm_Autocorrelation	15.5295	53.8245	141.696	10.3609	47.6994	142.791	16.2971	33.9867	69.2103	1.0105e-06	1.91056e-10	1.77039e-05
355	1.5 Tesla	Flash	original_glcm_ClusterProminence	140.406	421.669	1227.19	21.0685	123.235	807.345	435.706	668.872	1372.44	0.00220449	2.75482e-07	0.00386771
356	1.5 Tesla	Flash	original_glcm_ClusterShade	-4.6378	-11.2069	-29.5416	-0.387614	-3.89758	-19.2611	21.3364	23.336	35.8181	0.0204518	0.00200122	0.325148
357	1.5 Tesla	Flash	original_glcm_ClusterTendency	4.55348	9.28599	15.8208	3.10822	6.5923	14.4032	5.28782	8.37702	10.1996	0.00850001	7.05859e-07	0.00850001
358	1.5 Tesla	Flash	original_glcm_Contrast	1.12232	3.0574	4.2625	0.92874	2.71963	4.1007	0.741772	1.55983	1.69062	2.01541e-06	1.06364e-09	0.0483572
359	1.5 Tesla	Flash	original_glcm_Correlation	0.506919	0.408115	0.520933	0.502431	0.414507	0.497712	0.154671	0.184357	0.127097	0.26675	1	0.0764784
360	1.5 Tesla	Flash	original_glcm_DifferenceAverage	0.719503	1.22448	1.40057	0.666819	1.20715	1.39534	0.256441	0.327488	0.254942	4.56029e-06	1.28549e-08	0.195011
361	1.5 Tesla	Flash	original_glcm_DifferenceEntropy	1.39308	1.94834	2.15391	1.37643	1.90906	2.16972	0.281564	0.304986	0.220495	1.70149e-06	7.75629e-10	0.0866912
362	1.5 Tesla	Flash	original_glcm_DifferenceVariance	0.524638	1.36636	2.11632	0.457642	1.14623	1.89154	0.292143	0.713491	0.932475	2.01541e-06	5.56057e-10	0.01281
363	1.5 Tesla	Flash	original_glcm_Id	0.695436	0.583111	0.561141	0.7019	0.569672	0.565334	0.0743186	0.0603325	0.0371918	1.53275e-05	2.75482e-07	0.898412
364	1.5 Tesla	Flash	original_glcm_Idm	0.678596	0.542264	0.515485	0.689585	0.525465	0.5211	0.0870752	0.0746228	0.0457646	1.77039e-05	2.75482e-07	0.965627
365	1.5 Tesla	Flash	original_glcm_Idmn	0.970154	0.977506	0.986624	0.971439	0.976972	0.987421	0.0107497	0.00447054	0.00368928	0.0065849	3.45611e-09	4.18897e-08
366	1.5 Tesla	Flash	original_glcm_Idn	0.900683	0.906325	0.928793	0.89974	0.906734	0.929004	0.016216	0.00939106	0.00983193	0.411517	2.26347e-07	5.23835e-08
367	1.5 Tesla	Flash	original_glcm_Imc1	-0.192954	-0.133955	-0.146468	-0.177918	-0.129007	-0.144384	0.0806805	0.055214	0.0467413	0.013874	0.0717661	0.715506
368	1.5 Tesla	Flash	original_glcm_Imc2	0.683044	0.64961	0.702193	0.707859	0.654394	0.733906	0.154069	0.132149	0.120415	1	1	0.309695
369	1.5 Tesla	Flash	original_glcm_InverseVariance	0.466437	0.461912	0.446777	0.489747	0.46481	0.442061	0.0680211	0.0288546	0.0228163	0.560097	0.0922135	0.195011
370	1.5 Tesla	Flash	original_glcm_JointAverage	3.573	6.89321	11.3653	3.12976	6.72297	11.8714	1.41263	2.23081	3.17713	7.05859e-07	1.91056e-10	1.77039e-05
371	1.5 Tesla	Flash	original_glcm_JointEnergy	0.133543	0.0560783	0.0366474	0.106177	0.0524831	0.033045	0.0903835	0.0335206	0.0180689	6.06434e-05	5.23835e-08	0.0673021
372	1.5 Tesla	Flash	original_glcm_JointEntropy	3.58174	4.8536	5.56255	3.52863	4.74372	5.51484	0.836821	0.803259	0.659424	2.70342e-05	1.95048e-09	0.00717538
373	1.5 Tesla	Flash	original_glcm_MCC	0.579573	0.525548	0.59253	0.587966	0.51705	0.600498	0.142916	0.133053	0.12297	0.51417	1	0.165488
374	1.5 Tesla	Flash	original_glcm_MaximumProbability	0.23769	0.114708	0.082174	0.21547	0.105189	0.0658881	0.13665	0.0600491	0.0391492	0.000146606	4.04567e-07	0.131898
375	1.5 Tesla	Flash	original_glcm_SumAverage	7.14601	13.7864	22.7306	6.25951	13.4459	23.7428	2.82526	4.46163	6.35427	7.05859e-07	1.91056e-10	1.77039e-05
376	1.5 Tesla	Flash	original_glcm_SumEntropy	2.70281	3.3342	3.80982	2.67345	3.33883	3.83558	0.577848	0.549393	0.463339	0.00181507	1.51467e-07	0.00924067
377	1.5 Tesla	Flash	original_glcm_SumSquares	1.41895	3.08585	5.02083	1.01686	2.1543	4.75028	1.46748	2.38151	2.85882	0.00134686	2.75482e-07	0.0150153
378	1.5 Tesla	Flash	original_glrlm_GrayLevelNonUniformity	11.6466	91.1105	225.595	11.2058	90.2648	217.483	2.68421	23.396	55.1345	2.85158e-12	2.85158e-12	5.418e-11
379	1.5 Tesla	Flash	original_glrlm_GrayLevelNonUniformityNormalized	0.259679	0.185228	0.142524	0.261487	0.180902	0.138846	0.0777293	0.0590707	0.0411917	0.00423503	5.87835e-07	0.0237674
380	1.5 Tesla	Flash	original_glrlm_GrayLevelVariance	1.67019	3.4864	5.76715	1.12809	2.54007	5.489	1.60679	2.55683	3.0737	0.00099109	1.51467e-07	0.00924067
381	1.5 Tesla	Flash	original_glrlm_HighGrayLevelRunEmphasis	16.117	54.8968	142.875	11.314	48.8017	141.764	16.3645	33.7305	69.7575	8.45587e-07	1.91056e-10	2.04176e-05
382	1.5 Tesla	Flash	original_glrlm_LongRunEmphasis	3.84614	2.12736	2.16219	3.41369	2.06795	2.12564	1.75332	0.416583	0.282024	1.43334e-06	7.05859e-07	1
383	1.5 Tesla	Flash	original_glrlm_LongRunHighGrayLevelEmphasis	50.0404	110.165	304.719	41.9312	93.2906	309.009	30.7192	60.2244	139.82	2.70342e-05	1.06364e-09	5.33864e-06
384	1.5 Tesla	Flash	original_glrlm_LongRunLowGrayLevelEmphasis	0.632516	0.0899951	0.0336932	0.554934	0.0630705	0.0194275	0.439705	0.0775762	0.0452024	2.09078e-08	5.418e-11	3.10393e-05
385	1.5 Tesla	Flash	original_glrlm_LowGrayLevelRunEmphasis	0.179925	0.0436099	0.0161165	0.167414	0.0357825	0.00994362	0.0861184	0.028126	0.0179806	5.95124e-09	1.14063e-11	5.33864e-06
386	1.5 Tesla	Flash	original_glrlm_RunEntropy	3.33396	3.5585	4.03333	3.28872	3.57599	4.04724	0.263374	0.344217	0.332148	0.0717661	2.64683e-08	0.000334336
387	1.5 Tesla	Flash	original_glrlm_RunLengthNonUniformity	24.1203	355.589	1096.17	22.7003	344.105	1087.09	10.4721	85.9609	234.447	2.85158e-12	2.85158e-12	2.85158e-12
388	1.5 Tesla	Flash	original_glrlm_RunLengthNonUniformityNormalized	0.481017	0.677405	0.659858	0.47145	0.691309	0.654363	0.0906674	0.0610948	0.0384661	7.73918e-09	5.23835e-08	0.325148
389	1.5 Tesla	Flash	original_glrlm_RunPercentage	0.632944	0.798728	0.785774	0.63366	0.809043	0.782498	0.0914127	0.0438041	0.0299678	9.99763e-09	8.09534e-08	0.411517
390	1.5 Tesla	Flash	original_glrlm_RunVariance	1.06832	0.422072	0.449832	0.836656	0.39735	0.429646	0.79601	0.16148	0.122346	1.14344e-05	1.32491e-05	0.744052
391	1.5 Tesla	Flash	original_glrlm_ShortRunEmphasis	0.698538	0.839745	0.833816	0.697709	0.84565	0.83105	0.079809	0.038573	0.0239287	3.33749e-08	8.09534e-08	1
392	1.5 Tesla	Flash	original_glrlm_ShortRunHighGrayLevelEmphasis	12.123	46.6094	119.262	8.01859	41.0871	114.501	14.0776	29.4753	59.9593	5.87835e-07	1.91056e-10	2.35114e-05
393	1.5 Tesla	Flash	original_glrlm_ShortRunLowGrayLevelEmphasis	0.128251	0.0372435	0.0136874	0.119125	0.0316734	0.00874046	0.0534598	0.0222988	0.0145087	5.95124e-09	1.14063e-11	3.30889e-06
394	1.5 Tesla	Flash	original_glszm_GrayLevelNonUniformity	3.19508	7.56512	16.2029	3.34837	6.75926	15.866	0.77122	2.1093	3.09207	7.41986e-08	4.30803e-08	5.418e-11
395	1.5 Tesla	Flash	original_glszm_GrayLevelNonUniformityNormalized	0.238999	0.133055	0.0960002	0.24	0.12258	0.0896786	0.0739538	0.0375287	0.0278386	1.49315e-05	1.88209e-07	0.000298192
396	1.5 Tesla	Flash	original_glszm_GrayLevelVariance	2.3059	6.46296	12.1819	1.83124	5.63666	11.1883	1.93398	2.96476	5.53459	7.05859e-07	3.96369e-10	0.000146606
397	1.5 Tesla	Flash	original_glszm_HighGrayLevelZoneEmphasis	16.2362	48.4677	124.038	12.0769	45.089	119.71	14.9817	25.6896	57.9171	1.20487e-06	1.28321e-10	3.30889e-06
398	1.5 Tesla	Flash	original_glszm_LargeAreaEmphasis	98.0358	1258.93	2984.7	65.4571	1015.6	2600.38	82.4607	967.696	1629.28	1.14063e-11	2.85158e-12	1.77039e-05
399	1.5 Tesla	Flash	original_glszm_LargeAreaHighGrayLevelEmphasis	1039.93	51242.6	370690	980.715	47455	324046	631.188	24045.9	185822	2.85158e-12	2.85158e-12	2.85158e-12
400	1.5 Tesla	Flash	original_glszm_LargeAreaLowGrayLevelEmphasis	14.4134	55.7606	51.4545	10.5187	24.5876	17.4626	13.7188	83.1953	105.967	0.0341871	0.0717661	1
401	1.5 Tesla	Flash	original_glszm_LowGrayLevelZoneEmphasis	0.225119	0.0838339	0.0321227	0.239923	0.0710938	0.022353	0.101649	0.0498065	0.0365842	1.70149e-06	5.56057e-10	1.43334e-06
402	1.5 Tesla	Flash	original_glszm_SizeZoneNonUniformity	3.7882	16.7184	52.6737	2.85714	16.9222	46.9616	2.14614	8.78727	21.9985	5.95124e-09	2.85158e-12	7.73918e-09
403	1.5 Tesla	Flash	original_glszm_SizeZoneNonUniformityNormalized	0.245685	0.259738	0.282528	0.235385	0.253432	0.279532	0.0534654	0.0552136	0.0409855	0.715506	0.01281	0.392987
404	1.5 Tesla	Flash	original_glszm_SmallAreaEmphasis	0.396342	0.499819	0.540801	0.421241	0.499344	0.53928	0.127893	0.0710158	0.0448182	0.00603822	9.85209e-06	0.124444
405	1.5 Tesla	Flash	original_glszm_SmallAreaHighGrayLevelEmphasis	7.08344	24.5073	65.7474	4.98403	23.733	62.8034	6.99528	14.5537	30.5434	2.3824e-06	5.418e-11	3.88813e-06
406	1.5 Tesla	Flash	original_glszm_SmallAreaLowGrayLevelEmphasis	0.0939172	0.0461999	0.0192026	0.0682652	0.0394495	0.0142072	0.0666973	0.0253077	0.020281	0.0341871	2.09078e-08	1.70149e-06
407	1.5 Tesla	Flash	original_glszm_ZoneEntropy	3.38213	4.8017	5.59196	3.3283	4.82295	5.60313	0.567942	0.403088	0.347593	2.14515e-07	4.30803e-08	4.04567e-07
408	1.5 Tesla	Flash	original_glszm_ZonePercentage	0.200278	0.0959069	0.0866764	0.187683	0.091511	0.0874997	0.0784974	0.0323267	0.0188151	5.87835e-07	1.28549e-08	1
409	1.5 Tesla	Flash	original_glszm_ZoneVariance	58.9254	1106.05	2827.06	36.9497	911.51	2481.35	56.3181	866.384	1555.72	5.70315e-12	2.85158e-12	5.33864e-06
410	1.5 Tesla	Flash	original_gldm_DependenceEntropy	4.17599	5.92548	6.51568	4.18267	5.97497	6.60343	0.328833	0.313635	0.349303	2.85158e-12	2.85158e-12	5.33864e-06
411	1.5 Tesla	Flash	original_gldm_DependenceNonUniformity	14.0183	59.3929	174.754	13.5102	57.4297	169.715	4.63322	15.997	41.2699	2.85158e-12	2.85158e-12	2.85158e-12
412	1.5 Tesla	Flash	original_gldm_DependenceNonUniformityNormalized	0.185598	0.0930578	0.0843697	0.184837	0.0935065	0.0847147	0.0383563	0.0157547	0.0105272	1.14063e-11	2.85158e-12	0.124444
413	1.5 Tesla	Flash	original_gldm_DependenceVariance	2.90288	10.7772	12.7093	2.58022	10.1659	11.8667	1.27624	3.69434	3.62149	5.70315e-12	2.85158e-12	0.117342
414	1.5 Tesla	Flash	original_gldm_GrayLevelNonUniformity	21.4377	122.18	308.41	19.6094	115.38	285.026	7.07678	38.595	86.43	2.85158e-12	2.85158e-12	1.28321e-10
415	1.5 Tesla	Flash	original_gldm_GrayLevelVariance	1.49928	3.26772	5.30224	1.00598	2.32064	4.8775	1.55251	2.52175	3.00179	0.00089306	3.34285e-07	0.0150153
416	1.5 Tesla	Flash	original_gldm_HighGrayLevelEmphasis	16.0734	55.3994	143.943	10.8343	49.1607	143.853	16.6496	34.3733	70.3827	1.20487e-06	1.91056e-10	1.77039e-05
417	1.5 Tesla	Flash	original_gldm_LargeDependenceEmphasis	18.909	50.8666	56.452	17.8244	44.267	56.4885	7.03727	19.0603	13.8352	1.91056e-10	2.85158e-12	0.24083
418	1.5 Tesla	Flash	original_gldm_LargeDependenceHighGrayLevelEmphasis	240.995	2524.76	7947.79	204.894	2256.36	7699.33	130.444	1285.45	3817.07	5.70315e-12	2.85158e-12	1.70149e-06
419	1.5 Tesla	Flash	original_gldm_LargeDependenceLowGrayLevelEmphasis	3.00454	2.01141	0.820768	2.61807	1.20513	0.418332	2.29876	2.2265	1.30606	0.147912	2.70342e-05	0.00293129
420	1.5 Tesla	Flash	original_gldm_LowGrayLevelEmphasis	0.169318	0.0416142	0.0153877	0.155571	0.0343348	0.00940885	0.0893546	0.0272172	0.0170511	7.73918e-09	1.9961e-11	5.33864e-06
421	1.5 Tesla	Flash	original_gldm_SmallDependenceEmphasis	0.159683	0.0977365	0.093021	0.153165	0.0940865	0.0902487	0.0553164	0.029172	0.0183573	0.000101182	1.43334e-06	1
422	1.5 Tesla	Flash	original_gldm_SmallDependenceHighGrayLevelEmphasis	3.22105	5.49141	12.7144	1.57619	4.30946	11.6556	4.48566	4.03923	7.49327	0.0318329	2.81042e-06	0.000583014
423	1.5 Tesla	Flash	original_gldm_SmallDependenceLowGrayLevelEmphasis	0.0295705	0.00605012	0.00220487	0.0275012	0.00629608	0.00172232	0.0113458	0.00199449	0.00164636	2.85158e-12	2.85158e-12	5.23835e-08
424	1.5 Tesla	Flash	original_ngtdm_Busyness	0.735637	1.23496	1.31781	0.562393	1.00609	0.892676	0.641886	0.852958	1.28485	0.0189517	0.0162387	1
425	1.5 Tesla	Flash	original_ngtdm_Coarseness	0.119418	0.0135863	0.00445555	0.125099	0.0129081	0.00431657	0.0314478	0.00398241	0.00107061	2.85158e-12	2.85158e-12	2.85158e-12
426	1.5 Tesla	Flash	original_ngtdm_Complexity	9.39435	45.1524	142.253	4.97405	40.2973	131.855	12.3043	29.3286	79.6945	2.75482e-07	3.42189e-11	4.56029e-06
427	1.5 Tesla	Flash	original_ngtdm_Contrast	0.0479834	0.0451463	0.0354996	0.0446717	0.0355346	0.0325079	0.0167331	0.0217329	0.0119027	0.803461	0.0078127	0.26675
428	1.5 Tesla	Flash	original_ngtdm_Strength	1.64455	0.650331	0.664299	1.18311	0.531305	0.619416	2.03676	0.41298	0.345929	0.00924067	0.0255948	1
443	3 Tesla II	Haste	original_firstorder_10Percentile	175.132	173.163	169.747	158	155	149	54.7911	55.4349	53.8055	1	1	1
444	3 Tesla II	Haste	original_firstorder_90Percentile	212.295	230.584	237.389	200.1	213	222	60.577	63.8809	69.0852	0.839757	0.643764	1
445	3 Tesla II	Haste	original_firstorder_Energy	1.56791e+07	1.54914e+08	5.326e+08	14859002	144565473	490713011	3.21656e+06	3.37615e+07	1.21518e+08	1.69754e-10	1.69754e-10	1.69754e-10
446	3 Tesla II	Haste	original_firstorder_Entropy	3.33562	4.11832	4.37035	3.3793	4.25189	4.40068	0.464625	0.413427	0.451457	3.28223e-05	7.62874e-07	0.289228
447	3 Tesla II	Haste	original_firstorder_InterquartileRange	19.2105	28.6711	32.5132	19	33	32.75	6.08976	8.08894	10.4258	0.00385672	0.000461764	1
448	3 Tesla II	Haste	original_firstorder_Kurtosis	3.3817	7.82982	11.3819	2.82875	6.66371	7.02505	1.76869	5.36047	12.9177	0.000148505	3.81217e-06	0.890944
449	3 Tesla II	Haste	original_firstorder_Maximum	231.684	338.526	410.737	220	330	393	65.3283	107.905	131.119	0.00161737	3.56935e-05	0.271092
450	3 Tesla II	Haste	original_firstorder_MeanAbsoluteDeviation	11.8589	19.1598	22.4402	11.1647	19.7912	21.4594	3.96256	5.66162	7.12698	0.000317687	7.13646e-06	0.636014
451	3 Tesla II	Haste	original_firstorder_Mean	192.85	200.497	201.612	178.7	184.391	180.488	57.174	59.531	60.6474	1	1	1
452	3 Tesla II	Haste	original_firstorder_Median	192.342	196.632	196.553	179	180	175	57.5572	58.805	59.4126	1	1	1
453	3 Tesla II	Haste	original_firstorder_Minimum	160.211	143.632	121.789	141	127	116	51.0311	52.5349	38.3964	0.596018	0.0317705	0.495651
454	3 Tesla II	Haste	original_firstorder_Range	71.4737	194.895	288.947	71	171	233	28.9662	85.0313	107.051	2.35958e-08	4.41866e-07	0.00483892
455	3 Tesla II	Haste	original_firstorder_RobustMeanAbsoluteDeviation	8.1371	12.1842	13.8875	8.59475	14.4151	13.7563	2.56888	3.32544	4.47333	0.00236373	0.000173616	1
456	3 Tesla II	Haste	original_firstorder_RootMeanSquared	493.101	501.272	502.671	478.989	485.113	481.666	57.2215	59.7037	61.0411	1	1	1
457	3 Tesla II	Haste	original_firstorder_Skewness	0.292388	1.39035	1.80769	0.159592	1.33541	1.60646	0.59706	0.976434	1.08467	0.000563534	4.71628e-06	0.850939
458	3 Tesla II	Haste	original_firstorder_TotalEnergy	1.07784e+08	1.0634e+09	3.65231e+09	9.69307e+07	9.79613e+08	3.30616e+09	2.73357e+07	2.71232e+08	9.4392e+08	1.69754e-10	1.69754e-10	1.69754e-10
459	3 Tesla II	Haste	original_firstorder_Uniformity	0.121872	0.0743384	0.0646642	0.114754	0.0615576	0.058139	0.0384033	0.0229733	0.0215532	0.000148505	7.13646e-06	0.636014
460	3 Tesla II	Haste	original_firstorder_Variance	252.817	795.711	1108.65	223.873	657.63	790.146	166.602	595.68	720.21	4.67007e-05	2.05742e-07	0.326862
461	3 Tesla II	Haste	original_glcm_Autocorrelation	70.193	166.484	335.889	60.6277	142.066	244.573	68.3404	90.2635	298.6	6.57697e-05	2.05742e-07	0.0138549
462	3 Tesla II	Haste	original_glcm_ClusterProminence	3117.86	85748.4	167589	1489.91	17154.6	65971	3749.59	185066	244085	1.06488e-05	3.22533e-09	0.0547392
463	3 Tesla II	Haste	original_glcm_ClusterShade	33.3432	1301.13	2372.13	10.1239	467.285	1093.52	126.539	2363.89	2922.99	6.57697e-05	3.22533e-09	0.119955
464	3 Tesla II	Haste	original_glcm_ClusterTendency	25.4839	73.4276	114.793	20.0183	60.4224	86.4005	17.161	53.0597	75.2325	0.000148505	3.54277e-07	0.111391
465	3 Tesla II	Haste	original_glcm_Contrast	13.487	46.4647	50.8536	11.4401	32.2948	41.3237	9.61074	36.199	30.4097	1.89456e-05	7.62874e-07	1
466	3 Tesla II	Haste	original_glcm_Correlation	0.298926	0.220326	0.357642	0.261015	0.193008	0.336616	0.112983	0.114589	0.117533	0.0503303	0.43741	0.00048966
467	3 Tesla II	Haste	original_glcm_DifferenceAverage	2.73739	4.53301	4.72812	2.65934	4.27463	4.78168	0.964937	1.40384	1.34446	0.000235803	3.92016e-05	1
468	3 Tesla II	Haste	original_glcm_DifferenceEntropy	2.72682	3.5117	3.63429	2.74938	3.47695	3.58308	0.388951	0.385152	0.380796	3.07017e-06	2.71097e-07	0.974578
469	3 Tesla II	Haste	original_glcm_DifferenceVariance	4.96743	22.9875	25.6723	3.90106	14.4225	18.0609	3.75233	23.043	16.8867	8.73164e-06	6.33182e-08	0.668884
470	3 Tesla II	Haste	original_glcm_Id	0.395817	0.320635	0.318117	0.390543	0.321862	0.302029	0.0778029	0.0535845	0.0524255	0.00918982	0.00426376	1
471	3 Tesla II	Haste	original_glcm_Idm	0.311422	0.232417	0.230694	0.306238	0.230921	0.212279	0.0890711	0.0572359	0.0565358	0.0153056	0.0113118	1
472	3 Tesla II	Haste	original_glcm_Idmn	0.953371	0.974402	0.985795	0.958051	0.978695	0.986636	0.0123887	0.0117818	0.00605041	9.17286e-05	6.79016e-10	0.00143553
473	3 Tesla II	Haste	original_glcm_Idn	0.858209	0.900802	0.926626	0.859587	0.907858	0.926305	0.0191577	0.0253748	0.0187873	3.28223e-05	6.79016e-10	0.00426376
474	3 Tesla II	Haste	original_glcm_Imc1	-0.284068	-0.156092	-0.108062	-0.271178	-0.147447	-0.102329	0.103259	0.0460867	0.0355876	0.000148505	1.55325e-07	0.00426376
475	3 Tesla II	Haste	original_glcm_Imc2	0.886659	0.826076	0.745849	0.908752	0.838648	0.731463	0.0968267	0.0897773	0.0990393	0.111391	0.000424697	0.0297413
476	3 Tesla II	Haste	original_glcm_InverseVariance	0.312545	0.238941	0.236406	0.331166	0.239027	0.216945	0.0613671	0.0541431	0.0553987	0.00126231	0.0011082	1
477	3 Tesla II	Haste	original_glcm_JointAverage	7.54397	12.2167	16.747	7.60637	11.6724	15.2094	3.29369	3.32663	6.45172	6.57697e-05	2.05742e-07	0.0225269
478	3 Tesla II	Haste	original_glcm_JointEnergy	0.0260859	0.00821836	0.00599683	0.0225877	0.0058393	0.00439338	0.0106351	0.00426625	0.00367616	3.3102e-08	1.18828e-09	0.0758113
479	3 Tesla II	Haste	original_glcm_JointEntropy	5.6253	7.49831	8.18562	5.73073	7.76708	8.38088	0.524752	0.600248	0.714108	2.03705e-09	1.69754e-10	0.0125266
480	3 Tesla II	Haste	original_glcm_MCC	0.66481	0.541375	0.521315	0.683435	0.526771	0.518293	0.109971	0.0778136	0.101144	0.00266746	0.00126231	1
481	3 Tesla II	Haste	original_glcm_MaximumProbability	0.0588149	0.0216719	0.0159942	0.0528251	0.0183389	0.0120327	0.0232606	0.00890641	0.00880904	1.64661e-08	1.18828e-09	0.0225269
482	3 Tesla II	Haste	original_glcm_SumAverage	15.0879	24.4333	33.4939	15.2127	23.3447	30.4188	6.58738	6.65326	12.9034	6.57697e-05	2.05742e-07	0.0225269
483	3 Tesla II	Haste	original_glcm_SumEntropy	3.81017	4.69607	5.0599	3.82247	4.75308	5.08106	0.401961	0.409435	0.459453	7.62874e-07	2.03705e-09	0.0645499
484	3 Tesla II	Haste	original_glcm_SumSquares	9.74274	29.9731	41.4117	7.95064	25.0701	31.1454	6.54482	22.0405	25.5375	5.5489e-05	2.05742e-07	0.307599
485	3 Tesla II	Haste	original_glrlm_GrayLevelNonUniformity	6.70339	41.988	124.768	6.14177	41.6255	122.775	2.12394	13.7073	46.7899	1.69754e-10	1.69754e-10	2.03705e-09
486	3 Tesla II	Haste	original_glrlm_GrayLevelNonUniformityNormalized	0.116694	0.0724457	0.0628528	0.111162	0.0605337	0.0572616	0.0354847	0.0218115	0.0203065	0.000173616	3.81217e-06	0.544281
487	3 Tesla II	Haste	original_glrlm_GrayLevelVariance	10.5353	32.8532	45.988	9.90546	26.8076	33.6808	6.80687	24.507	29.5588	2.74049e-05	2.05742e-07	0.326862
488	3 Tesla II	Haste	original_glrlm_HighGrayLevelRunEmphasis	78.0281	197.347	373.887	70.6502	158.664	279.557	73.3054	108.377	317.009	2.74049e-05	2.05742e-07	0.0204879
489	3 Tesla II	Haste	original_glrlm_LongRunEmphasis	1.42579	1.22438	1.25505	1.35624	1.20802	1.2297	0.252236	0.0778146	0.0887828	0.0125266	0.0645499	0.850939
490	3 Tesla II	Haste	original_glrlm_LongRunHighGrayLevelEmphasis	97.2364	227.672	438.964	86.6266	192.307	319.763	78.0396	118.224	355.859	3.28223e-05	1.16112e-07	0.0125266
491	3 Tesla II	Haste	original_glrlm_LongRunLowGrayLevelEmphasis	0.121874	0.0217291	0.0103968	0.0785113	0.0219347	0.00838193	0.135352	0.0127452	0.00594121	6.33182e-08	1.69754e-10	0.00162993
492	3 Tesla II	Haste	original_glrlm_LowGrayLevelRunEmphasis	0.0795815	0.0180716	0.00831808	0.0663049	0.0194652	0.00679541	0.0554482	0.00929055	0.00433628	2.35958e-08	1.69754e-10	0.000563534
493	3 Tesla II	Haste	original_glrlm_RunEntropy	3.73456	4.45991	4.77129	3.74216	4.53371	4.75081	0.300364	0.331045	0.364423	3.54277e-07	1.18828e-09	0.0594728
494	3 Tesla II	Haste	original_glrlm_RunLengthNonUniformity	47.3842	514.467	1710.8	45.7118	497.036	1674.85	9.7422	99.2732	317.839	1.69754e-10	1.69754e-10	1.69754e-10
495	3 Tesla II	Haste	original_glrlm_RunLengthNonUniformityNormalized	0.815807	0.882221	0.868181	0.825965	0.8867	0.877559	0.0846581	0.0337156	0.0360417	0.0204879	0.111391	0.738136
496	3 Tesla II	Haste	original_glrlm_RunPercentage	0.893345	0.936156	0.92789	0.905	0.939726	0.933286	0.0525156	0.0194732	0.0214817	0.0113118	0.0886844	0.636014
497	3 Tesla II	Haste	original_glrlm_RunVariance	0.15182	0.0774419	0.0888314	0.127701	0.0741879	0.0788046	0.093046	0.0273735	0.0321997	0.00918982	0.0503303	0.77454
498	3 Tesla II	Haste	original_glrlm_ShortRunEmphasis	0.918287	0.951379	0.945414	0.926784	0.954101	0.949819	0.0424138	0.0151112	0.0163655	0.0271412	0.111391	0.77454
499	3 Tesla II	Haste	original_glrlm_ShortRunHighGrayLevelEmphasis	74.0938	190.625	359.537	66.4727	151.839	270.264	72.3612	106.181	308.122	2.74049e-05	2.05742e-07	0.0225269
500	3 Tesla II	Haste	original_glrlm_ShortRunLowGrayLevelEmphasis	0.0722722	0.0172937	0.00787928	0.0631657	0.0184606	0.00658687	0.0441236	0.00860868	0.0040258	1.64661e-08	1.69754e-10	0.000317687
501	3 Tesla II	Haste	original_glszm_GrayLevelNonUniformity	4.18524	14.1311	35.0415	4.23404	13.448	32.337	0.70793	3.01346	9.01847	1.69754e-10	1.69754e-10	1.69754e-10
502	3 Tesla II	Haste	original_glszm_GrayLevelNonUniformityNormalized	0.106053	0.0545298	0.0444789	0.100907	0.0518673	0.0450629	0.0319473	0.0123571	0.0103013	6.33182e-08	1.18828e-09	0.038877
503	3 Tesla II	Haste	original_glszm_GrayLevelVariance	11.5547	48.0337	70.9884	10.6884	33.1451	59.6081	7.03503	35.7032	40.0596	6.33182e-08	3.39508e-10	0.0462284
504	3 Tesla II	Haste	original_glszm_HighGrayLevelZoneEmphasis	80.4573	235.792	452.554	71.9459	191.076	326.114	74.7146	123.586	346.077	1.06488e-05	3.3102e-08	0.00266746
505	3 Tesla II	Haste	original_glszm_LargeAreaEmphasis	4.55967	30.3371	97.5153	3.39394	14.4313	23.5797	3.24498	44.8801	153.516	1.96609e-06	1.13735e-08	0.183474
506	3 Tesla II	Haste	original_glszm_LargeAreaHighGrayLevelEmphasis	210.973	2781.89	14136.3	191.043	1941.29	7490.94	98.5904	2240.04	17874.3	1.69754e-10	1.69754e-10	4.67007e-05
507	3 Tesla II	Haste	original_glszm_LargeAreaLowGrayLevelEmphasis	0.491499	0.654228	0.980975	0.175603	0.165114	0.22524	0.965727	1.51593	1.83829	1	1	1
508	3 Tesla II	Haste	original_glszm_LowGrayLevelZoneEmphasis	0.0845197	0.0230923	0.00965563	0.0760166	0.0228871	0.00806428	0.0476242	0.0128634	0.00469516	2.05742e-07	1.69754e-10	6.57697e-05
509	3 Tesla II	Haste	original_glszm_SizeZoneNonUniformity	23.9623	118.842	345.967	20.4146	101.664	348.345	11.2083	46.2692	102.225	3.39508e-10	1.69754e-10	2.03705e-09
510	3 Tesla II	Haste	original_glszm_SizeZoneNonUniformityNormalized	0.553009	0.431885	0.422867	0.533517	0.419875	0.428401	0.150247	0.054869	0.0330159	0.0325545	0.0153056	1
511	3 Tesla II	Haste	original_glszm_SmallAreaEmphasis	0.756161	0.680821	0.675179	0.756103	0.673399	0.680521	0.106258	0.0436035	0.0270583	0.0645499	0.0547392	1
512	3 Tesla II	Haste	original_glszm_SmallAreaHighGrayLevelEmphasis	67.4478	180.101	339.453	48.8057	151.212	255.031	71.4624	106.407	264.265	1.06488e-05	1.55325e-07	0.00266746
513	3 Tesla II	Haste	original_glszm_SmallAreaLowGrayLevelEmphasis	0.0666988	0.0175893	0.00706191	0.0610613	0.0178174	0.00630367	0.0301354	0.00837986	0.00330102	5.09262e-09	1.69754e-10	1.56841e-05
514	3 Tesla II	Haste	original_glszm_ZoneEntropy	4.21042	5.90009	6.4634	4.27793	5.91751	6.47934	0.269952	0.253366	0.273767	1.69754e-10	1.69754e-10	9.73539e-07
515	3 Tesla II	Haste	original_glszm_ZonePercentage	0.649997	0.437707	0.389015	0.672131	0.433333	0.404681	0.145482	0.105011	0.0987045	0.000126755	1.06488e-05	0.515944
516	3 Tesla II	Haste	original_glszm_ZoneVariance	1.77778	23.9071	89.2155	1.09826	9.85226	18.0197	1.90642	40.636	148.365	9.73539e-07	5.09262e-09	0.129057
517	3 Tesla II	Haste	original_gldm_DependenceEntropy	4.40821	6.15484	6.64437	4.4246	6.16023	6.61824	0.217875	0.215631	0.261123	1.69754e-10	1.69754e-10	1.56276e-06
518	3 Tesla II	Haste	original_gldm_DependenceNonUniformity	24.4767	138.255	426.599	22.2459	126.071	417.294	7.59273	40.4202	103.291	1.69754e-10	1.69754e-10	1.69754e-10
519	3 Tesla II	Haste	original_gldm_DependenceNonUniformityNormalized	0.38473	0.223149	0.203234	0.364687	0.226365	0.20814	0.125692	0.0476245	0.0428137	3.81217e-06	1.16112e-07	0.702921
520	3 Tesla II	Haste	original_gldm_DependenceVariance	0.860304	2.3341	2.7779	0.780273	2.12245	2.29135	0.468566	1.01148	1.19403	2.05742e-07	3.3102e-08	0.43741
521	3 Tesla II	Haste	original_gldm_GrayLevelNonUniformity	7.98897	46.2757	139.382	7	44.6542	133.196	3.04162	16.3125	56.3405	1.69754e-10	1.69754e-10	7.63893e-09
522	3 Tesla II	Haste	original_gldm_GrayLevelVariance	10.2143	31.8426	44.4025	9.22978	26.2837	31.6766	6.69755	23.778	28.7969	3.92016e-05	2.71097e-07	0.326862
523	3 Tesla II	Haste	original_gldm_HighGrayLevelEmphasis	77.2266	194.82	369.169	69.127	158.784	277.601	72.884	107.504	315.058	3.28223e-05	2.05742e-07	0.0204879
524	3 Tesla II	Haste	original_gldm_LargeDependenceEmphasis	4.46202	9.65226	11.3382	3.85333	8.74161	9.79559	2.07382	3.89124	4.65676	5.81153e-06	2.05742e-07	0.573727
525	3 Tesla II	Haste	original_gldm_LargeDependenceHighGrayLevelEmphasis	232.648	1290.03	2825.59	197.4	1062.09	2163.86	125.769	680.333	1826.38	1.69754e-10	1.69754e-10	1.89456e-05
526	3 Tesla II	Haste	original_gldm_LargeDependenceLowGrayLevelEmphasis	0.419743	0.163371	0.0945288	0.175569	0.120805	0.0604162	0.716242	0.180404	0.0859209	0.4887	0.016888	0.326862
527	3 Tesla II	Haste	original_gldm_LowGrayLevelEmphasis	0.0788525	0.0178228	0.00825563	0.0646171	0.019191	0.00672482	0.0596576	0.00918098	0.00433282	3.3102e-08	1.69754e-10	0.000563534
528	3 Tesla II	Haste	original_gldm_SmallDependenceEmphasis	0.570181	0.379498	0.343125	0.569861	0.367241	0.354533	0.157205	0.086752	0.0758459	0.000647384	3.28223e-05	0.738136
529	3 Tesla II	Haste	original_gldm_SmallDependenceHighGrayLevelEmphasis	54.2473	98.9873	172.958	34.3778	71.9728	129.926	64.6184	72.0957	169.667	0.00666534	0.000173616	0.148967
530	3 Tesla II	Haste	original_gldm_SmallDependenceLowGrayLevelEmphasis	0.0449148	0.00831342	0.00317821	0.0436009	0.0077913	0.00313926	0.0164544	0.00289932	0.00138445	1.69754e-10	1.69754e-10	4.60373e-07
531	3 Tesla II	Haste	original_ngtdm_Busyness	0.203836	0.288394	0.404246	0.136064	0.252747	0.440756	0.162056	0.165638	0.206796	0.159825	0.00597299	0.183474
532	3 Tesla II	Haste	original_ngtdm_Coarseness	0.0895751	0.0107133	0.00340107	0.085906	0.0104839	0.00327286	0.0177146	0.0023623	0.000759337	1.69754e-10	1.69754e-10	1.69754e-10
533	3 Tesla II	Haste	original_ngtdm_Complexity	182.114	2067.75	4538.38	152.693	986.28	2620.46	151.594	2544.01	3881.77	1.13735e-08	1.69754e-10	0.00597299
534	3 Tesla II	Haste	original_ngtdm_Contrast	0.21104	0.174705	0.122349	0.192801	0.169362	0.126211	0.102091	0.0727668	0.049411	1	0.00266746	0.0699894
535	3 Tesla II	Haste	original_ngtdm_Strength	7.10632	7.23739	6.1045	6.5267	4.74753	4.56567	4.57009	6.82289	4.79876	1	1	1
550	3 Tesla II	Flash	original_firstorder_10Percentile	350.832	337.863	329.079	313.8	312	297	230.998	228.417	228.022	1	0.890944	1
551	3 Tesla II	Flash	original_firstorder_90Percentile	378.032	392.174	407.947	338	342	347	248.356	254.15	269.377	1	1	1
552	3 Tesla II	Flash	original_firstorder_Energy	3.29448e+07	3.12137e+08	1.07907e+09	22586804	208212330	729094717	3.90231e+07	3.76894e+08	1.34982e+09	3.22533e-09	1.69754e-10	2.71097e-07
553	3 Tesla II	Flash	original_firstorder_Entropy	2.87548	3.70881	4.35941	2.95471	3.62839	4.30046	0.520188	0.619618	0.619122	1.06488e-05	1.16112e-07	0.00236373
554	3 Tesla II	Flash	original_firstorder_InterquartileRange	14.8816	33.2632	42.5263	13.25	22	31	10.7866	28.5898	30.2441	0.000305077	5.0222e-06	0.0478726
555	3 Tesla II	Flash	original_firstorder_Kurtosis	2.76778	3.2484	3.5039	2.55729	2.70312	3.39227	0.653491	1.96292	1.00084	0.77454	0.0297413	0.119955
556	3 Tesla II	Flash	original_firstorder_Maximum	386.947	422.526	457.316	345	364	384	250.154	269.501	290.601	0.879682	0.279525	1
557	3 Tesla II	Flash	original_firstorder_MeanAbsoluteDeviation	8.78834	17.7676	25.388	8.3457	12.4187	19.138	5.72687	13.5061	16.8169	0.00048966	1.16112e-07	0.00918982
558	3 Tesla II	Flash	original_firstorder_Mean	364.256	364.819	364.657	327.596	328.11	327.178	239.246	240.319	246.063	1	1	1
559	3 Tesla II	Flash	original_firstorder_Median	364.211	364.763	362.053	330	329	328	238.253	239.41	244.771	1	1	1
560	3 Tesla II	Flash	original_firstorder_Minimum	339.579	303.263	252.158	304	278	220	227.313	214.469	176.308	0.496484	0.0115354	0.271092
561	3 Tesla II	Flash	original_firstorder_Range	47.3684	119.263	205.158	44	97	169	25.5891	71.8701	125.413	7.75215e-06	7.08628e-07	0.00161851
562	3 Tesla II	Flash	original_firstorder_RobustMeanAbsoluteDeviation	6.32382	13.2544	18.2973	5.58601	9.01717	12.9988	4.37535	10.5516	13.0471	0.000173616	1.16112e-07	0.0225269
563	3 Tesla II	Flash	original_firstorder_RootMeanSquared	664.348	665.279	665.505	627.686	628.216	627.35	239.321	240.506	246.582	1	1	1
564	3 Tesla II	Flash	original_firstorder_Skewness	-0.0567264	-0.200043	-0.0272297	-0.0486891	-0.179192	-0.108851	0.396818	0.610309	0.560527	0.932157	1	1
565	3 Tesla II	Flash	original_firstorder_TotalEnergy	2.18813e+08	2.0705e+09	7.13678e+09	1.7352e+08	1.64281e+09	5.59137e+09	2.22402e+08	2.14928e+09	7.70403e+09	6.79016e-10	1.69754e-10	2.71097e-07
566	3 Tesla II	Flash	original_firstorder_Uniformity	0.165313	0.0971269	0.0631096	0.151974	0.0955174	0.063219	0.0493187	0.0345932	0.021227	0.000101553	5.0485e-06	0.00300578
567	3 Tesla II	Flash	original_firstorder_Variance	156.847	697.557	1369.6	111.381	229.435	607.686	283.6	1048.27	2118.57	9.17286e-05	1.16112e-07	0.00742813
568	3 Tesla II	Flash	original_glcm_Autocorrelation	46.326	227.393	793.116	29.6736	154.753	446.948	60.9506	273.905	1506.64	9.73539e-07	3.22533e-09	0.000563534
569	3 Tesla II	Flash	original_glcm_ClusterProminence	3264.87	42804.3	266621	448.617	2068.75	19328.2	12326.3	100562	929563	3.28223e-05	1.16112e-07	0.00426376
570	3 Tesla II	Flash	original_glcm_ClusterShade	19.4108	142.956	608.964	-1.97949	-24.7601	-13.9836	88.6109	977.762	1720.84	0.183474	1	1
571	3 Tesla II	Flash	original_glcm_ClusterTendency	19.2493	72.6962	160.159	12.4853	27.7771	78.0221	35.6199	107.848	264.019	9.17286e-05	1.16112e-07	0.00597299
572	3 Tesla II	Flash	original_glcm_Contrast	4.10199	31.233	42.4841	2.94597	7.75314	14.2554	4.9221	56.1245	58.2707	0.000742407	2.05742e-07	0.0886844
573	3 Tesla II	Flash	original_glcm_Correlation	0.562799	0.515792	0.588434	0.601445	0.531549	0.62978	0.140606	0.222617	0.179389	1	1	1
574	3 Tesla II	Flash	original_glcm_DifferenceAverage	1.42981	3.11597	3.73374	1.35406	2.06367	2.54609	0.684633	2.59428	2.47809	0.000971307	9.73539e-07	0.271724
575	3 Tesla II	Flash	original_glcm_DifferenceEntropy	1.9942	2.69587	3.08702	1.9558	2.58711	2.87531	0.415506	0.620338	0.619572	0.000367662	3.54277e-07	0.129057
576	3 Tesla II	Flash	original_glcm_DifferenceVariance	1.5711	11.7482	19.3773	1.05755	3.20813	6.47404	1.72423	22.8467	25.9799	0.000273968	8.6235e-08	0.0424161
577	3 Tesla II	Flash	original_glcm_Id	0.542218	0.439682	0.40708	0.552546	0.453507	0.423849	0.0807062	0.103801	0.0831013	0.00300578	1.29431e-05	0.932157
578	3 Tesla II	Flash	original_glcm_Idm	0.492511	0.372663	0.336193	0.500403	0.381852	0.346591	0.099178	0.115992	0.0897657	0.00300578	2.28195e-05	0.932157
579	3 Tesla II	Flash	original_glcm_Idmn	0.969036	0.974992	0.983977	0.969395	0.983501	0.9865	0.00912146	0.0220604	0.0101887	0.00666534	5.5489e-05	0.22416
580	3 Tesla II	Flash	original_glcm_Idn	0.885828	0.904929	0.925949	0.889269	0.912141	0.927173	0.0163635	0.0266304	0.0184186	0.00477733	5.94139e-07	0.0125266
581	3 Tesla II	Flash	original_glcm_Imc1	-0.26977	-0.198591	-0.200648	-0.26413	-0.210634	-0.194717	0.101867	0.0722865	0.0495641	0.0758113	0.0547392	1
582	3 Tesla II	Flash	original_glcm_Imc2	0.846883	0.83554	0.868051	0.857605	0.856931	0.880816	0.107588	0.0940536	0.0705392	1	1	0.850939
583	3 Tesla II	Flash	original_glcm_InverseVariance	0.457177	0.359406	0.327835	0.484019	0.378366	0.351038	0.074936	0.0951498	0.0785557	0.000647384	1.89456e-05	0.636014
584	3 Tesla II	Flash	original_glcm_JointAverage	5.91047	13.3545	23.4031	5.17338	12.084	20.8211	2.83316	6.38813	15.0983	9.73539e-07	3.22533e-09	0.000647384
585	3 Tesla II	Flash	original_glcm_JointEnergy	0.0467948	0.0169252	0.00844857	0.0422712	0.0130869	0.00722182	0.0196116	0.00986836	0.00434439	1.23683e-06	3.22533e-09	0.00918982
586	3 Tesla II	Flash	original_glcm_JointEntropy	4.85386	6.56152	7.71359	4.84221	6.61153	7.56311	0.609093	0.895201	0.977266	1.55325e-07	6.79016e-10	0.000971307
587	3 Tesla II	Flash	original_glcm_MCC	0.690899	0.682405	0.735059	0.695903	0.722315	0.740797	0.12436	0.106929	0.0953508	1	0.974578	0.573727
588	3 Tesla II	Flash	original_glcm_MaximumProbability	0.0974276	0.0401343	0.0218102	0.0801813	0.032887	0.0197635	0.0410103	0.0211078	0.0102779	1.89456e-05	3.22533e-09	0.00666534
589	3 Tesla II	Flash	original_glcm_SumAverage	11.8209	26.709	46.8063	10.3468	24.168	41.6422	5.66633	12.7763	30.1966	9.73539e-07	3.22533e-09	0.000647384
590	3 Tesla II	Flash	original_glcm_SumEntropy	3.49366	4.42926	5.14661	3.5169	4.34259	5.12001	0.494629	0.614524	0.61968	7.62874e-07	7.63893e-09	0.0011082
591	3 Tesla II	Flash	original_glcm_SumSquares	5.83783	25.9823	50.6608	3.99296	8.75242	22.7968	10.0966	38.5831	76.8825	5.5489e-05	1.55325e-07	0.00666534
592	3 Tesla II	Flash	original_glrlm_GrayLevelNonUniformity	8.01498	50.4696	111.89	7.53445	47.9405	110.775	2.52493	19.9193	43.3229	1.69754e-10	1.69754e-10	1.29431e-05
593	3 Tesla II	Flash	original_glrlm_GrayLevelNonUniformityNormalized	0.156708	0.0943423	0.0611926	0.14333	0.0929305	0.0606771	0.0441283	0.0325411	0.0202627	1.56841e-05	1.55325e-07	0.00266746
594	3 Tesla II	Flash	original_glrlm_GrayLevelVariance	6.50344	28.4989	56.2126	4.61814	9.63517	24.9897	11.2636	42.5839	85.5821	7.7763e-05	8.6235e-08	0.00534543
595	3 Tesla II	Flash	original_glrlm_HighGrayLevelRunEmphasis	48.9873	246.248	812.447	32.0146	157.676	455.997	65.1919	292.871	1502.83	5.94139e-07	3.22533e-09	0.0011082
596	3 Tesla II	Flash	original_glrlm_LongRunEmphasis	1.97217	1.51284	1.50163	1.94986	1.4243	1.46096	0.43597	0.269928	0.217438	0.000317687	0.000126755	1
597	3 Tesla II	Flash	original_glrlm_LongRunHighGrayLevelEmphasis	83.6429	328.49	1068.46	57.5962	216.084	658.444	80.7778	327.832	1698.3	9.73539e-07	2.03705e-09	0.000126755
598	3 Tesla II	Flash	original_glrlm_LongRunLowGrayLevelEmphasis	0.171453	0.0223507	0.00746881	0.146769	0.0197786	0.00518581	0.137688	0.0148936	0.00559992	5.09262e-09	1.69754e-10	4.67007e-05
599	3 Tesla II	Flash	original_glrlm_LowGrayLevelRunEmphasis	0.0956162	0.0153551	0.00520748	0.078473	0.0145477	0.00405258	0.0552149	0.00783612	0.00320841	1.18828e-09	1.69754e-10	3.07017e-06
600	3 Tesla II	Flash	original_glrlm_RunEntropy	3.57068	4.27571	4.95203	3.55524	4.17105	4.89021	0.341127	0.465277	0.489568	3.54277e-07	3.22533e-09	0.000107949
601	3 Tesla II	Flash	original_glrlm_RunLengthNonUniformity	35.1822	427.804	1462.39	33.7232	419.609	1401.96	9.07368	98.0171	330.989	1.69754e-10	1.69754e-10	1.69754e-10
602	3 Tesla II	Flash	original_glrlm_RunLengthNonUniformityNormalized	0.671192	0.789554	0.790099	0.673998	0.798294	0.796519	0.0868814	0.0761846	0.0631044	0.000173616	7.7763e-05	1
603	3 Tesla II	Flash	original_glrlm_RunPercentage	0.797585	0.878426	0.878335	0.796875	0.888129	0.885127	0.0629854	0.0483193	0.0407133	0.000441994	0.000274252	1
604	3 Tesla II	Flash	original_glrlm_RunVariance	0.347634	0.180183	0.179953	0.335671	0.14887	0.166508	0.173823	0.0954197	0.0815983	0.000563534	0.000647384	1
605	3 Tesla II	Flash	original_glrlm_ShortRunEmphasis	0.839134	0.904775	0.906576	0.839738	0.912477	0.912082	0.0525607	0.0402001	0.0318943	0.000202541	7.7763e-05	1
606	3 Tesla II	Flash	original_glrlm_ShortRunHighGrayLevelEmphasis	42.8358	230.099	761.697	28.2365	145.273	414.994	61.6359	284.822	1456.14	7.62874e-07	3.22533e-09	0.00143553
607	3 Tesla II	Flash	original_glrlm_ShortRunLowGrayLevelEmphasis	0.0819057	0.0140813	0.00478778	0.0679658	0.0134309	0.00379262	0.0427391	0.00675659	0.00281401	6.79016e-10	1.69754e-10	1.96609e-06
608	3 Tesla II	Flash	original_glszm_GrayLevelNonUniformity	3.48257	8.67653	18.2167	3.66667	9.14815	17.8844	0.970858	2.7056	5.45295	3.22533e-09	1.69754e-10	1.16112e-07
609	3 Tesla II	Flash	original_glszm_GrayLevelNonUniformityNormalized	0.142328	0.07213	0.0451165	0.135556	0.0758074	0.0462266	0.0419655	0.0226392	0.0139817	8.97395e-06	2.80302e-06	0.000367662
610	3 Tesla II	Flash	original_glszm_GrayLevelVariance	7.3109	36.3345	76.0239	5.13333	16.1427	38.4902	11.1799	47.632	95.8798	3.54277e-07	4.61731e-08	0.00236373
611	3 Tesla II	Flash	original_glszm_HighGrayLevelZoneEmphasis	47.9872	257.527	801.78	29.9412	146.671	421.241	64.2556	315.527	1455.86	3.54277e-07	2.03705e-09	0.00236373
612	3 Tesla II	Flash	original_glszm_LargeAreaEmphasis	16.3122	232.328	426.613	12.7879	110.492	247.509	12.0657	289.248	432.045	7.13646e-06	3.07017e-06	0.159825
613	3 Tesla II	Flash	original_glszm_LargeAreaHighGrayLevelEmphasis	536.615	25205.2	139334	358.667	16874.9	110827	556.674	22551.8	131607	1.69754e-10	1.69754e-10	1.06488e-05
614	3 Tesla II	Flash	original_glszm_LargeAreaLowGrayLevelEmphasis	1.3511	3.55362	2.0464	0.665674	0.883913	0.600848	2.01438	6.21498	3.09677	0.890944	1	1
615	3 Tesla II	Flash	original_glszm_LowGrayLevelZoneEmphasis	0.122569	0.0288235	0.00964157	0.109772	0.0236267	0.00737109	0.0676669	0.018947	0.00726038	8.6235e-08	3.39508e-10	9.17286e-05
616	3 Tesla II	Flash	original_glszm_SizeZoneNonUniformity	9.23922	45.6998	169.622	6.56522	36.4074	119.28	5.87812	35.5011	142.492	3.23806e-06	4.41175e-07	7.62874e-07
617	3 Tesla II	Flash	original_glszm_SizeZoneNonUniformityNormalized	0.332558	0.31077	0.337496	0.295	0.323626	0.340368	0.0971825	0.0584957	0.0571256	1	1	0.636014
618	3 Tesla II	Flash	original_glszm_SmallAreaEmphasis	0.561489	0.569757	0.598543	0.550162	0.587124	0.603778	0.101705	0.0582675	0.0522488	1	0.413324	0.4887
619	3 Tesla II	Flash	original_glszm_SmallAreaHighGrayLevelEmphasis	29.1126	161.397	519.976	17.0018	72.8146	250.58	48.7498	229.923	1045.78	1.23683e-06	1.13735e-08	0.00266746
620	3 Tesla II	Flash	original_glszm_SmallAreaLowGrayLevelEmphasis	0.0769885	0.0204668	0.00632302	0.0712181	0.0156862	0.00516168	0.0329244	0.0132624	0.00428727	2.35958e-08	1.69754e-10	5.81153e-06
621	3 Tesla II	Flash	original_glszm_ZoneEntropy	4.00157	5.6297	6.56644	4.00386	5.53684	6.43958	0.378804	0.477542	0.398655	3.39508e-10	1.69754e-10	9.73539e-07
622	3 Tesla II	Flash	original_glszm_ZonePercentage	0.402995	0.228233	0.224874	0.393258	0.207012	0.195241	0.117786	0.118511	0.122049	0.000242914	0.000214983	1
623	3 Tesla II	Flash	original_glszm_ZoneVariance	8.54205	190.206	389.343	5.79206	87.1568	221.275	7.6654	235.74	401.352	1.96609e-06	1.23683e-06	0.111391
624	3 Tesla II	Flash	original_gldm_DependenceEntropy	4.39947	6.33975	7.14569	4.32981	6.31952	7.14401	0.264312	0.296955	0.342692	1.69754e-10	1.69754e-10	3.3102e-08
625	3 Tesla II	Flash	original_gldm_DependenceNonUniformity	16.8653	90.3144	300.095	16.9032	89.1586	286.01	4.87014	33.3595	117.443	1.69754e-10	1.69754e-10	6.79016e-10
626	3 Tesla II	Flash	original_gldm_DependenceNonUniformityNormalized	0.261293	0.149137	0.143801	0.255859	0.141723	0.139631	0.0627564	0.0485969	0.0461086	9.73539e-07	2.71097e-07	1
627	3 Tesla II	Flash	original_gldm_DependenceVariance	1.48068	5.15528	5.55992	1.18626	4.36261	4.87539	0.700269	3.11481	2.83108	2.05742e-07	2.35958e-08	0.974578
628	3 Tesla II	Flash	original_gldm_GrayLevelNonUniformity	10.8169	60.0637	132.818	9.21875	54.266	132.966	3.99708	25.9155	54.2171	4.43249e-07	4.43249e-07	3.28223e-05
629	3 Tesla II	Flash	original_gldm_GrayLevelVariance	6.32733	27.9168	54.8468	4.6576	9.26653	24.3973	11.3356	41.843	84.709	7.7763e-05	1.16112e-07	0.00666534
630	3 Tesla II	Flash	original_gldm_HighGrayLevelEmphasis	49.1412	245.166	811.946	32.1967	158.406	457.96	65.151	291.678	1506.26	9.73539e-07	3.22533e-09	0.0011082
631	3 Tesla II	Flash	original_gldm_LargeDependenceEmphasis	8.58204	23.9639	23.9544	7.90625	19.5496	20.345	3.36781	15.2972	12.0496	4.71628e-06	1.56276e-06	1
632	3 Tesla II	Flash	original_gldm_LargeDependenceHighGrayLevelEmphasis	320.324	3604.54	11609.3	245.369	3006.55	9109.97	225.582	1798.47	9042.71	1.69754e-10	1.69754e-10	4.60373e-07
633	3 Tesla II	Flash	original_gldm_LargeDependenceLowGrayLevelEmphasis	0.682088	0.330918	0.108284	0.428039	0.183726	0.0581256	0.717468	0.400637	0.127774	0.0424161	8.73164e-06	0.00666534
634	3 Tesla II	Flash	original_gldm_LowGrayLevelEmphasis	0.089818	0.0148277	0.00502356	0.0736597	0.0145466	0.00392481	0.0520318	0.00748819	0.00307083	1.18828e-09	1.69754e-10	2.46177e-06
635	3 Tesla II	Flash	original_gldm_SmallDependenceEmphasis	0.325787	0.204355	0.208661	0.325489	0.189297	0.186642	0.100775	0.0925386	0.0965369	0.000367662	0.000849899	1
636	3 Tesla II	Flash	original_gldm_SmallDependenceHighGrayLevelEmphasis	19.9859	77.2832	270.657	11.9899	29.5542	69.1948	39.8417	146.035	726.217	0.00666534	9.73539e-07	0.0247406
637	3 Tesla II	Flash	original_gldm_SmallDependenceLowGrayLevelEmphasis	0.0360728	0.00449348	0.00143514	0.0309332	0.00419917	0.00135934	0.0127514	0.00146861	0.000465883	1.69754e-10	1.69754e-10	1.64661e-08
638	3 Tesla II	Flash	original_ngtdm_Busyness	0.250186	0.349042	0.349674	0.188745	0.319144	0.297887	0.181684	0.185141	0.225857	0.289228	0.390249	1
639	3 Tesla II	Flash	original_ngtdm_Coarseness	0.134313	0.0141766	0.00468037	0.126959	0.0129113	0.00460168	0.0367595	0.00539808	0.00166849	1.69754e-10	1.69754e-10	4.60373e-07
640	3 Tesla II	Flash	original_ngtdm_Complexity	62.9481	1007.85	3433.77	26.525	212.111	862.627	146.271	1746.1	6652.43	1.56276e-06	5.09262e-09	0.00300578
641	3 Tesla II	Flash	original_ngtdm_Contrast	0.101536	0.213474	0.160551	0.0868285	0.0772224	0.0815908	0.0676113	0.336872	0.175958	1	1	1
642	3 Tesla II	Flash	original_ngtdm_Strength	5.88444	3.47338	3.81996	3.97457	1.97892	2.23267	7.88813	4.41202	6.41189	0.196315	0.326862	1
643
644
645
646
647
648
649
650
651
652
653
654
655
656
657
658
659
660
661
662
663
664
665
666
667
668
669
670
671
672
673
674
675
676
677
678
679
680
681
682
683
684
685
686
687
688
689
690
691
692
693
694
695
696
697
698
699
700
701
702
703
704
705
706
707
708
709
710
711
712
713
714
715
716
717
718
719
720
721
722
723
724
725
726
727
728
729
730
731
732
733
734
735
736
737
738
739
740
741
742
743
744
745
746
747
748
749
750
751
752
753
754
755
756
757
758
759
760
761
762
763
764
765
766
767
768
769
770
771
772
773
774
775
776
777
778
779
780
781
782
783
784
785
786
787
788
789
790
791
792
793
794
795
796
797
798
799
800
801
802
803
804
805
806
807
808
809
810
811
812
813
814
815
816
817
818
819
820
821
822
823
824
825
826
827
828
829
830
831
832
833
834
835
836
837
838
839
840
841
842
843
844
845
846
847
848
849
850
851
852
853
854
855
856
857
858
859
860
861
862
863
864
865
866
867
868
869
870
871
872
873
874
875
876
877
878
879
880
881
882
883
884
885
886
887
888
889
890
891
892
893
894
895
896
897
898
899
900
901
902
903
904
905
906
907
908
909
910
911
912
913
914
915
916
917
918
919
920
921
922
923
924
925
926
927
928
929
930
931
932
933
934
935
936
937
938
939
940
941
942
943
944
945
946
947
948
949
950
951
952
953
954
955
956
957
958
959
960
961
962
963
964
965
966
967
968
969
970
971
972
973
974
975
976
977
978
979
980
981
982
983
984
985
986
987
988
989
990
991
992
993
994
995
996
997
998
999
1000
