# Supplementary material for: Stability of Liver Radiomics across Different 3D ROI Sizes—An MRI In Vivo Study
Source: Tomography. 2021 Dec 3;7(4):866–76. doi: 10.3390/tomography7040073 (PMC8706942; doi:10.3390/tomography7040073)
Supplement: Supplementary file 1 [file tomography-07-00073-s001.zip › SF5_summary_OCCC_results_on_different_scanners.xlsx]

## Sheet: T2 TSE
	3 Tesla I 10-20	3 Tesla II 10-20	1.5 Tesla 10-20	3 Tesla I 10-20-30	3 Tesla II 10-20-30	1.5 Tesla 10-20-30
original_firstorder_10Percentile	0.986586	0.988114	0.991854	0.978711	0.98625	0.974611
original_firstorder_90Percentile	0.95386	0.978118	0.955002	0.848201	0.941964	0.843975
original_firstorder_Energy	0.0643895	0.0510059	0.0361543	0.0254835	0.0196655	0.0137055
original_firstorder_Entropy	0.741641	0.723597	0.677406	0.251944	0.278394	0.211546
original_firstorder_InterquartileRange	0.794192	0.733498	0.631386	0.349102	0.364088	0.38118
original_firstorder_Kurtosis	0.502611	0.441218	0.0247098	0.192888	0.179184	-0.0127382
original_firstorder_Maximum	0.618475	0.635672	0.366007	0.357961	0.394186	0.213101
original_firstorder_MeanAbsoluteDeviation	0.708224	0.664441	0.697565	0.27645	0.330825	0.27712
original_firstorder_Mean	0.983707	0.992229	0.983498	0.960351	0.985056	0.955343
original_firstorder_Median	0.989753	0.992803	0.983661	0.974212	0.990842	0.968145
original_firstorder_Minimum	0.896071	0.757226	0.898396	0.852575	0.75656	0.803728
original_firstorder_Range	0.407842	0.383557	0.232896	0.137526	0.152737	0.10843
original_firstorder_RobustMeanAbsoluteDeviation	0.789405	0.717244	0.717247	0.339062	0.358265	0.312103
original_firstorder_RootMeanSquared	0.981927	0.991909	0.982899	0.95614	0.983547	0.95318
original_firstorder_Skewness	0.407338	0.37526	0.329057	0.186769	0.108403	0.113527
original_firstorder_TotalEnergy	0.0659982	0.0660732	0.0151078	0.0261324	0.0258652	0.00572411
original_firstorder_Uniformity	0.82407	0.822477	0.703272	0.340707	0.2719	0.195101
original_firstorder_Variance	0.549774	0.508372	0.665983	0.222516	0.256841	0.269932
original_glcm_Autocorrelation	0.445425	0.253623	0.551061	0.215175	0.205379	0.245781
original_glcm_ClusterProminence	0.189423	0.210474	0.490456	0.0845772	0.0990485	0.216822
original_glcm_ClusterShade	0.276053	0.271983	0.582293	0.120555	0.11794	0.226032
original_glcm_ClusterTendency	0.542869	0.443552	0.599894	0.222799	0.237943	0.241601
original_glcm_Contrast	0.676713	0.708205	0.822475	0.246732	0.33794	0.324356
original_glcm_Correlation	0.396246	0.440418	0.282817	0.224969	0.375934	0.115131
original_glcm_DifferenceAverage	0.841026	0.799421	0.841862	0.331148	0.388941	0.352196
original_glcm_DifferenceEntropy	0.783854	0.764171	0.815123	0.23583	0.266517	0.23292
original_glcm_DifferenceVariance	0.497796	0.647844	0.771832	0.176954	0.303256	0.275657
original_glcm_Id	0.916849	0.863962	0.875963	0.48412	0.442395	0.394831
original_glcm_Idm	0.92248	0.87557	0.88294	0.50966	0.444976	0.405529
original_glcm_Idmn	0.162701	0.297168	-0.0255259	0.0787038	0.0991954	0.00772315
original_glcm_Idn	0.257405	0.392798	-0.00300057	0.106447	0.114055	0.0164974
original_glcm_Imc1	0.370625	0.436318	0.0998928	0.106613	0.136056	0.0378111
original_glcm_Imc2	0.639598	0.501615	0.152486	0.390805	0.328838	0.120596
original_glcm_InverseVariance	0.914999	0.864024	0.862639	0.476452	0.37003	0.402941
original_glcm_JointAverage	0.513729	0.345805	0.621079	0.254442	0.246234	0.256013
original_glcm_JointEnergy	0.801195	0.762012	0.693894	0.192638	0.127095	0.103757
original_glcm_JointEntropy	0.50059	0.536603	0.590633	0.106288	0.118567	0.122757
original_glcm_MCC	0.399867	0.301077	0.167464	0.26791	0.152307	0.0522207
original_glcm_MaximumProbability	0.729903	0.746173	0.657468	0.255674	0.134132	0.12593
original_glcm_SumAverage	0.513729	0.345805	0.621079	0.254442	0.246234	0.256013
original_glcm_SumEntropy	0.610166	0.624148	0.512772	0.17742	0.200336	0.135566
original_glcm_SumSquares	0.57468	0.543582	0.700076	0.224647	0.273582	0.279637
original_glrlm_GrayLevelNonUniformity	0.141677	0.128214	0.0327844	0.050803	0.0505707	0.01166
original_glrlm_GrayLevelNonUniformityNormalized	0.809294	0.808804	0.678903	0.322444	0.275531	0.206401
original_glrlm_GrayLevelVariance	0.540892	0.50496	0.660706	0.218928	0.25478	0.266159
original_glrlm_HighGrayLevelRunEmphasis	0.462168	0.27375	0.549504	0.207797	0.213033	0.246518
original_glrlm_LongRunEmphasis	0.933899	0.840994	0.774068	0.432642	0.32886	0.261859
original_glrlm_LongRunHighGrayLevelEmphasis	0.419889	0.251299	0.488333	0.199575	0.18991	0.236616
original_glrlm_LongRunLowGrayLevelEmphasis	0.52091	0.138044	0.486628	0.195569	0.036012	0.1053
original_glrlm_LowGrayLevelRunEmphasis	0.411062	0.0958953	0.388527	0.16011	0.0397043	0.117155
original_glrlm_RunEntropy	0.610729	0.593042	0.42478	0.164523	0.183966	0.133717
original_glrlm_RunLengthNonUniformity	0.00459185	0.0402769	0.0438122	0.00174271	0.0147188	0.0159105
original_glrlm_RunLengthNonUniformityNormalized	0.927108	0.826935	0.698776	0.413555	0.379642	0.276872
original_glrlm_RunPercentage	0.930308	0.827989	0.716544	0.428954	0.364527	0.275587
original_glrlm_RunVariance	0.926411	0.83192	0.784961	0.457632	0.333385	0.252443
original_glrlm_ShortRunEmphasis	0.932377	0.837454	0.724373	0.405303	0.342391	0.256825
original_glrlm_ShortRunHighGrayLevelEmphasis	0.472542	0.279195	0.564745	0.209363	0.218968	0.247629
original_glrlm_ShortRunLowGrayLevelEmphasis	0.385069	0.0872246	0.365889	0.149896	0.0381351	0.120723
original_glszm_GrayLevelNonUniformity	0.0282342	0.0939635	0.104294	0.0101832	0.0346167	0.0348408
original_glszm_GrayLevelNonUniformityNormalized	0.610317	0.546605	0.375702	0.123761	0.105416	0.0808246
original_glszm_GrayLevelVariance	0.449291	0.455091	0.459298	0.165363	0.191428	0.138943
original_glszm_HighGrayLevelZoneEmphasis	0.396131	0.260502	0.390574	0.158863	0.182753	0.14004
original_glszm_LargeAreaEmphasis	0.490087	0.319909	0.27842	0.246767	0.1587	0.121056
original_glszm_LargeAreaHighGrayLevelEmphasis	0.177931	0.115538	0.128424	0.0761376	0.0526641	0.0523306
original_glszm_LargeAreaLowGrayLevelEmphasis	0.74343	0.347368	0.484937	0.461586	0.309835	0.253757
original_glszm_LowGrayLevelZoneEmphasis	0.34808	0.0649619	0.357404	0.179648	0.0571105	0.158685
original_glszm_SizeZoneNonUniformity	0.100286	0.119262	0.154998	0.0390826	0.0522213	0.0646161
original_glszm_SizeZoneNonUniformityNormalized	0.75878	0.592618	0.229434	0.136615	0.209647	0.106828
original_glszm_SmallAreaEmphasis	0.75813	0.608939	0.218153	0.0801876	0.262546	0.133586
original_glszm_SmallAreaHighGrayLevelEmphasis	0.427399	0.292569	0.420526	0.172945	0.226556	0.152089
original_glszm_SmallAreaLowGrayLevelEmphasis	0.276993	0.0734843	0.318898	0.147973	0.0427783	0.116125
original_glszm_ZoneEntropy	0.25634	0.231884	0.225318	0.0261441	0.030334	0.0320466
original_glszm_ZonePercentage	0.904757	0.77394	0.655973	0.30372	0.301111	0.163039
original_glszm_ZoneVariance	0.468954	0.298299	0.257435	0.233678	0.145551	0.111893
original_gldm_DependenceEntropy	0.240863	0.273849	0.140566	0.0178592	0.0177857	0.00667259
original_gldm_DependenceNonUniformity	0.0636627	0.0796604	0.0905564	0.0242657	0.0320056	0.0371884
original_gldm_DependenceNonUniformityNormalized	0.896214	0.795198	0.636417	0.203654	0.19597	0.145696
original_gldm_DependenceVariance	0.923853	0.831775	0.661075	0.39143	0.307437	0.210924
original_gldm_GrayLevelNonUniformity	0.16758	0.140251	0.035987	0.064201	0.0578437	0.0138454
original_gldm_GrayLevelVariance	0.549028	0.508157	0.669021	0.221871	0.257517	0.270718
original_gldm_HighGrayLevelEmphasis	0.466674	0.27457	0.558157	0.210001	0.214182	0.254341
original_gldm_LargeDependenceEmphasis	0.93627	0.826944	0.703999	0.426782	0.355526	0.244058
original_gldm_LargeDependenceHighGrayLevelEmphasis	0.26102	0.16439	0.327217	0.101032	0.064622	0.0830978
original_gldm_LargeDependenceLowGrayLevelEmphasis	0.821493	0.339008	0.688716	0.83506	0.157762	0.4619
original_gldm_LowGrayLevelEmphasis	0.417505	0.0988126	0.392002	0.162128	0.0386905	0.118669
original_gldm_SmallDependenceEmphasis	0.904989	0.772314	0.680405	0.279662	0.290006	0.189551
original_gldm_SmallDependenceHighGrayLevelEmphasis	0.595975	0.375456	0.745914	0.287814	0.380231	0.453412
original_gldm_SmallDependenceLowGrayLevelEmphasis	0.14758	0.0376532	0.150216	0.0463519	0.00607183	0.0311741
original_ngtdm_Busyness	0.681165	0.497603	0.313631	0.478856	0.468838	0.182735
original_ngtdm_Coarseness	0.0215386	0.0582772	0.0453967	-0.000369484	0.00640179	0.00647832
original_ngtdm_Complexity	0.256977	0.36869	0.398578	0.105806	0.157945	0.147747
original_ngtdm_Contrast	0.750604	0.538485	0.371181	0.316008	0.385739	0.199208
original_ngtdm_Strength	0.410568	0.380547	0.166097	0.288616	0.448072	0.0814801

## Sheet: T1 GRE
	3 Tesla I 10-20	3 Tesla II 10-20	1.5 Tesla 10-20	3 Tesla I 10-20-30	3 Tesla II 10-20-30	1.5 Tesla 10-20-30
original_firstorder_10Percentile	0.973585	0.998939	0.97354	0.885154	0.99472	0.924861
original_firstorder_90Percentile	0.969006	0.994837	0.97461	0.949622	0.991184	0.970019
original_firstorder_Energy	0.0440017	0.398584	0.0554495	0.017247	0.202381	0.02133
original_firstorder_Entropy	0.603893	0.597545	0.612183	0.186002	0.336252	0.376584
original_firstorder_InterquartileRange	0.814248	0.847081	0.752467	0.355563	0.467604	0.515749
original_firstorder_Kurtosis	0.391047	0.321191	0.224474	0.144159	0.181105	0.139953
original_firstorder_Maximum	0.836289	0.986072	0.917527	0.75884	0.971378	0.900829
original_firstorder_MeanAbsoluteDeviation	0.737454	0.802256	0.669236	0.289958	0.470814	0.454348
original_firstorder_Mean	0.986226	0.998954	0.983475	0.963537	0.998342	0.970998
original_firstorder_Median	0.979912	0.997914	0.979104	0.959084	0.998186	0.967626
original_firstorder_Minimum	0.696296	0.942893	0.430433	0.518911	0.932596	0.371263
original_firstorder_Range	0.428017	0.580782	0.228063	0.132822	0.312574	0.134795
original_firstorder_RobustMeanAbsoluteDeviation	0.79448	0.836127	0.735992	0.348241	0.464335	0.514347
original_firstorder_RootMeanSquared	0.986366	0.998916	0.983439	0.96448	0.998311	0.971305
original_firstorder_Skewness	0.638437	0.0491069	0.276668	0.36886	0.0723581	0.197076
original_firstorder_TotalEnergy	0.0427289	0.369307	0.0109671	0.0167403	0.182829	0.0041005
original_firstorder_Uniformity	0.555428	0.468182	0.638928	0.176271	0.235179	0.36734
original_firstorder_Variance	0.734565	0.62678	0.608642	0.291406	0.388032	0.393381
original_glcm_Autocorrelation	0.292771	0.292393	0.118091	0.105347	0.175557	0.0802496
original_glcm_ClusterProminence	0.623791	0.172217	0.410718	0.279018	0.0984124	0.269402
original_glcm_ClusterShade	0.236897	0.574201	0.324537	0.127528	0.308251	0.229055
original_glcm_ClusterTendency	0.699827	0.584319	0.629889	0.284251	0.388537	0.428058
original_glcm_Contrast	0.850721	0.899464	0.435096	0.346688	0.416971	0.187932
original_glcm_Correlation	0.585112	0.773602	0.597198	0.32592	0.556348	0.60644
original_glcm_DifferenceAverage	0.867938	0.928115	0.543036	0.338132	0.459224	0.237872
original_glcm_DifferenceEntropy	0.7508	0.775816	0.457159	0.252229	0.407352	0.190402
original_glcm_DifferenceVariance	0.693809	0.787311	0.34047	0.273172	0.368521	0.143522
original_glcm_Id	0.866858	0.873953	0.632101	0.31669	0.532364	0.257859
original_glcm_Idm	0.866723	0.864998	0.632099	0.318161	0.533847	0.259495
original_glcm_Idmn	0.178415	0.524373	0.0919791	0.0972418	0.253172	0.0499355
original_glcm_Idn	0.218728	0.522096	0.0998116	0.0841147	0.211376	0.0567213
original_glcm_Imc1	0.560526	0.761092	0.872348	0.227593	0.468302	0.57004
original_glcm_Imc2	0.618226	0.747446	0.788538	0.512407	0.63781	0.748121
original_glcm_InverseVariance	0.867955	0.878672	0.45111	0.343605	0.481074	-0.102456
original_glcm_JointAverage	0.316582	0.458705	0.162458	0.0947528	0.265631	0.102208
original_glcm_JointEnergy	0.491523	0.404499	0.567851	0.104708	0.163088	0.236153
original_glcm_JointEntropy	0.482428	0.522457	0.559429	0.117825	0.216721	0.289862
original_glcm_MCC	0.479426	0.452036	0.742186	0.403945	0.458239	0.71489
original_glcm_MaximumProbability	0.457497	0.444789	0.670067	0.07633	0.176111	0.269471
original_glcm_SumAverage	0.316582	0.458705	0.162458	0.0947528	0.265631	0.102208
original_glcm_SumEntropy	0.508736	0.56344	0.606705	0.146744	0.291949	0.387844
original_glcm_SumSquares	0.753776	0.641459	0.597683	0.30039	0.390524	0.381528
original_glrlm_GrayLevelNonUniformity	0.175015	0.267423	0.101111	0.0557561	0.0896557	0.0320899
original_glrlm_GrayLevelNonUniformityNormalized	0.547487	0.455703	0.599165	0.193084	0.234939	0.398707
original_glrlm_GrayLevelVariance	0.726111	0.623724	0.580277	0.285785	0.383557	0.374217
original_glrlm_HighGrayLevelRunEmphasis	0.309543	0.307087	0.12488	0.110584	0.184399	0.0836823
original_glrlm_LongRunEmphasis	0.935226	0.944334	0.781252	0.255313	0.474773	0.157588
original_glrlm_LongRunHighGrayLevelEmphasis	0.250973	0.286366	0.0798741	0.0908192	0.171286	0.0553736
original_glrlm_LongRunLowGrayLevelEmphasis	0.149324	0.178324	0.323244	0.0219113	0.0300677	0.0667616
original_glrlm_LowGrayLevelRunEmphasis	0.0941328	0.0942892	0.279957	0.0170573	0.0161197	0.0560897
original_glrlm_RunEntropy	0.463811	0.461374	0.444141	0.141564	0.230687	0.328077
original_glrlm_RunLengthNonUniformity	0.0113579	0.0531508	0.0617819	0.00408499	0.019968	0.0224494
original_glrlm_RunLengthNonUniformityNormalized	0.915096	0.925414	0.683465	0.215219	0.466852	0.168382
original_glrlm_RunPercentage	0.920987	0.94121	0.729896	0.232247	0.466689	0.158836
original_glrlm_RunVariance	0.932746	0.963126	0.807452	0.280222	0.474549	0.162944
original_glrlm_ShortRunEmphasis	0.9219	0.919644	0.712388	0.216372	0.450758	0.159493
original_glrlm_ShortRunHighGrayLevelEmphasis	0.324976	0.311372	0.140444	0.115807	0.186511	0.0916841
original_glrlm_ShortRunLowGrayLevelEmphasis	0.0825503	0.07654	0.263676	0.0141675	0.0135303	0.0446192
original_glszm_GrayLevelNonUniformity	0.0828492	0.203895	0.0769106	0.028509	0.0823798	0.0336339
original_glszm_GrayLevelNonUniformityNormalized	0.393625	0.363014	0.442119	0.135123	0.116068	0.185339
original_glszm_GrayLevelVariance	0.603047	0.580842	0.323641	0.214522	0.334517	0.179288
original_glszm_HighGrayLevelZoneEmphasis	0.309749	0.331168	0.105291	0.113949	0.195368	0.0869417
original_glszm_LargeAreaEmphasis	0.535739	0.641836	0.268866	0.238903	0.265285	0.101407
original_glszm_LargeAreaHighGrayLevelEmphasis	0.108559	0.0841858	0.0323927	0.0476126	0.0377173	0.0144508
original_glszm_LargeAreaLowGrayLevelEmphasis	0.712088	0.551648	0.485903	0.750567	0.512565	0.308804
original_glszm_LowGrayLevelZoneEmphasis	0.181214	0.160643	0.368068	0.0344517	0.0559837	0.0905369
original_glszm_SizeZoneNonUniformity	0.147996	0.264474	0.13955	0.0631486	0.134988	0.065835
original_glszm_SizeZoneNonUniformityNormalized	0.375877	0.606631	0.291328	0.309177	0.454988	0.227572
original_glszm_SmallAreaEmphasis	0.367421	0.548543	0.221069	0.327992	0.411427	0.112232
original_glszm_SmallAreaHighGrayLevelEmphasis	0.350231	0.347846	0.0836197	0.135734	0.208948	0.0706368
original_glszm_SmallAreaLowGrayLevelEmphasis	0.170303	0.156804	0.346575	0.00971598	0.0520095	0.00145074
original_glszm_ZoneEntropy	0.289139	0.252149	0.22639	0.038614	0.067855	0.0961417
original_glszm_ZonePercentage	0.900029	0.956603	0.437929	0.26035	0.523945	0.140772
original_glszm_ZoneVariance	0.503575	0.585496	0.2518	0.222067	0.240301	0.0918884
original_gldm_DependenceEntropy	0.191945	0.210345	0.347913	0.0165618	0.0306591	0.0524284
original_gldm_DependenceNonUniformity	0.064766	0.127297	0.0810253	0.023453	0.0552194	0.0376095
original_gldm_DependenceNonUniformityNormalized	0.867726	0.939235	0.646758	0.140904	0.328192	0.0689669
original_gldm_DependenceVariance	0.87297	0.95984	0.760314	0.202224	0.356163	0.142607
original_gldm_GrayLevelNonUniformity	0.198304	0.293435	0.128824	0.0666099	0.105386	0.0477985
original_gldm_GrayLevelVariance	0.735004	0.62523	0.609979	0.290651	0.387192	0.392573
original_gldm_HighGrayLevelEmphasis	0.310157	0.305884	0.12645	0.110471	0.183827	0.0840163
original_gldm_LargeDependenceEmphasis	0.917987	0.937788	0.76825	0.282729	0.411864	0.206572
original_gldm_LargeDependenceHighGrayLevelEmphasis	0.145127	0.116217	0.0553276	0.0478513	0.0524894	0.0222905
original_gldm_LargeDependenceLowGrayLevelEmphasis	0.395706	0.341324	0.359189	0.119126	0.280393	0.389921
original_gldm_LowGrayLevelEmphasis	0.0919723	0.0924032	0.273848	0.0185927	0.0137611	0.0656601
original_gldm_SmallDependenceEmphasis	0.904427	0.958454	0.545052	0.304234	0.593552	0.22622
original_gldm_SmallDependenceHighGrayLevelEmphasis	0.54273	0.345865	0.205301	0.224022	0.224801	0.230802
original_gldm_SmallDependenceLowGrayLevelEmphasis	0.0050193	0.0298089	0.146502	0.000380117	0.000144807	-0.00658624
original_ngtdm_Busyness	0.640084	0.722477	0.488863	0.460586	0.467694	0.439882
original_ngtdm_Coarseness	0.0539258	0.139448	0.0827254	0.00075153	0.00902375	0.00990214
original_ngtdm_Complexity	0.582695	0.364951	0.142109	0.252041	0.19073	0.085181
original_ngtdm_Contrast	0.560962	0.698638	0.341585	0.365459	0.360657	0.280681
original_ngtdm_Strength	0.521761	0.828414	0.54467	0.151227	0.817625	0.136116
