# Supplementary material for: Stability of Liver Radiomics across Different 3D ROI Sizes—An MRI In Vivo Study
Source: Tomography. 2021 Dec 3;7(4):866–76. doi: 10.3390/tomography7040073 (PMC8706942; doi:10.3390/tomography7040073)
Supplement: Supplementary file 1 [file tomography-07-00073-s001.zip › SF9a_results_OCCC_10_20_30.xlsx]

## Sheet: OCCC OVER ROI 5-10-15 DIFFSCAN
scanner	sequence	feature	occc	precision	accuracy
3 Tesla I	Haste	original_firstorder_10Percentile	0.978711	0.983221	0.995413
3 Tesla I	Haste	original_firstorder_90Percentile	0.848201	0.91636	0.92562
3 Tesla I	Haste	original_firstorder_Energy	0.0254835	0.977745	0.0260635
3 Tesla I	Haste	original_firstorder_Entropy	0.251944	0.666696	0.3779
3 Tesla I	Haste	original_firstorder_InterquartileRange	0.349102	0.640897	0.544708
3 Tesla I	Haste	original_firstorder_Kurtosis	0.192888	0.408929	0.471691
3 Tesla I	Haste	original_firstorder_Maximum	0.357961	0.756857	0.472958
3 Tesla I	Haste	original_firstorder_MeanAbsoluteDeviation	0.27645	0.563461	0.490628
3 Tesla I	Haste	original_firstorder_Mean	0.960351	0.970789	0.989248
3 Tesla I	Haste	original_firstorder_Median	0.974212	0.976839	0.997311
3 Tesla I	Haste	original_firstorder_Minimum	0.852575	0.938707	0.908244
3 Tesla I	Haste	original_firstorder_Range	0.137526	0.554714	0.247922
3 Tesla I	Haste	original_firstorder_RobustMeanAbsoluteDeviation	0.339062	0.62521	0.542317
3 Tesla I	Haste	original_firstorder_RootMeanSquared	0.95614	0.96875	0.986984
3 Tesla I	Haste	original_firstorder_Skewness	0.186769	0.380187	0.491256
3 Tesla I	Haste	original_firstorder_TotalEnergy	0.0261324	0.978632	0.0267029
3 Tesla I	Haste	original_firstorder_Uniformity	0.340707	0.727556	0.468291
3 Tesla I	Haste	original_firstorder_Variance	0.222516	0.51053	0.435852
3 Tesla I	Haste	original_glcm_Autocorrelation	0.215175	0.611317	0.351986
3 Tesla I	Haste	original_glcm_ClusterProminence	0.0845772	0.253482	0.333662
3 Tesla I	Haste	original_glcm_ClusterShade	0.120555	0.293344	0.410969
3 Tesla I	Haste	original_glcm_ClusterTendency	0.222799	0.441838	0.504255
3 Tesla I	Haste	original_glcm_Contrast	0.246732	0.594461	0.415051
3 Tesla I	Haste	original_glcm_Correlation	0.224969	0.297751	0.755562
3 Tesla I	Haste	original_glcm_DifferenceAverage	0.331148	0.659533	0.502095
3 Tesla I	Haste	original_glcm_DifferenceEntropy	0.23583	0.67033	0.351812
3 Tesla I	Haste	original_glcm_DifferenceVariance	0.176954	0.469442	0.376946
3 Tesla I	Haste	original_glcm_Id	0.48412	0.744657	0.650124
3 Tesla I	Haste	original_glcm_Idm	0.50966	0.757049	0.67322
3 Tesla I	Haste	original_glcm_Idmn	0.0787038	0.322661	0.243921
3 Tesla I	Haste	original_glcm_Idn	0.106447	0.411169	0.258888
3 Tesla I	Haste	original_glcm_Imc1	0.106613	0.464558	0.229493
3 Tesla I	Haste	original_glcm_Imc2	0.390805	0.626909	0.623384
3 Tesla I	Haste	original_glcm_InverseVariance	0.476452	0.734192	0.648947
3 Tesla I	Haste	original_glcm_JointAverage	0.254442	0.675737	0.376539
3 Tesla I	Haste	original_glcm_JointEnergy	0.192638	0.834072	0.23096
3 Tesla I	Haste	original_glcm_JointEntropy	0.106288	0.768932	0.138229
3 Tesla I	Haste	original_glcm_MCC	0.26791	0.424075	0.631752
3 Tesla I	Haste	original_glcm_MaximumProbability	0.255674	0.847092	0.301825
3 Tesla I	Haste	original_glcm_SumAverage	0.254442	0.675737	0.376539
3 Tesla I	Haste	original_glcm_SumEntropy	0.17742	0.630745	0.281286
3 Tesla I	Haste	original_glcm_SumSquares	0.224647	0.481039	0.467004
3 Tesla I	Haste	original_glrlm_GrayLevelNonUniformity	0.050803	0.904426	0.0561715
3 Tesla I	Haste	original_glrlm_GrayLevelNonUniformityNormalized	0.322444	0.710193	0.454023
3 Tesla I	Haste	original_glrlm_GrayLevelVariance	0.218928	0.505645	0.432968
3 Tesla I	Haste	original_glrlm_HighGrayLevelRunEmphasis	0.207797	0.638985	0.325198
3 Tesla I	Haste	original_glrlm_LongRunEmphasis	0.432642	0.747694	0.578635
3 Tesla I	Haste	original_glrlm_LongRunHighGrayLevelEmphasis	0.199575	0.598594	0.333406
3 Tesla I	Haste	original_glrlm_LongRunLowGrayLevelEmphasis	0.195569	0.784538	0.249279
3 Tesla I	Haste	original_glrlm_LowGrayLevelRunEmphasis	0.16011	0.726938	0.220253
3 Tesla I	Haste	original_glrlm_RunEntropy	0.164523	0.641964	0.25628
3 Tesla I	Haste	original_glrlm_RunLengthNonUniformity	0.00174271	0.891063	0.00195577
3 Tesla I	Haste	original_glrlm_RunLengthNonUniformityNormalized	0.413555	0.708165	0.583981
3 Tesla I	Haste	original_glrlm_RunPercentage	0.428954	0.730373	0.587308
3 Tesla I	Haste	original_glrlm_RunVariance	0.457632	0.74082	0.617737
3 Tesla I	Haste	original_glrlm_ShortRunEmphasis	0.405303	0.72362	0.560105
3 Tesla I	Haste	original_glrlm_ShortRunHighGrayLevelEmphasis	0.209363	0.647782	0.323199
3 Tesla I	Haste	original_glrlm_ShortRunLowGrayLevelEmphasis	0.149896	0.710733	0.210903
3 Tesla I	Haste	original_glszm_GrayLevelNonUniformity	0.0101832	0.613927	0.016587
3 Tesla I	Haste	original_glszm_GrayLevelNonUniformityNormalized	0.123761	0.594392	0.208214
3 Tesla I	Haste	original_glszm_GrayLevelVariance	0.165363	0.486616	0.339822
3 Tesla I	Haste	original_glszm_HighGrayLevelZoneEmphasis	0.158863	0.622922	0.255029
3 Tesla I	Haste	original_glszm_LargeAreaEmphasis	0.246767	0.968639	0.254756
3 Tesla I	Haste	original_glszm_LargeAreaHighGrayLevelEmphasis	0.0761376	0.510299	0.149202
3 Tesla I	Haste	original_glszm_LargeAreaLowGrayLevelEmphasis	0.461586	0.984702	0.468757
3 Tesla I	Haste	original_glszm_LowGrayLevelZoneEmphasis	0.179648	0.769798	0.233371
3 Tesla I	Haste	original_glszm_SizeZoneNonUniformity	0.0390826	0.812929	0.0480763
3 Tesla I	Haste	original_glszm_SizeZoneNonUniformityNormalized	0.136615	0.250465	0.545445
3 Tesla I	Haste	original_glszm_SmallAreaEmphasis	0.0801876	0.130455	0.614674
3 Tesla I	Haste	original_glszm_SmallAreaHighGrayLevelEmphasis	0.172945	0.637466	0.271301
3 Tesla I	Haste	original_glszm_SmallAreaLowGrayLevelEmphasis	0.147973	0.767325	0.192843
3 Tesla I	Haste	original_glszm_ZoneEntropy	0.0261441	0.59131	0.0442139
3 Tesla I	Haste	original_glszm_ZonePercentage	0.30372	0.658996	0.460884
3 Tesla I	Haste	original_glszm_ZoneVariance	0.233678	0.979367	0.238601
3 Tesla I	Haste	original_gldm_DependenceEntropy	0.0178592	0.585748	0.0304896
3 Tesla I	Haste	original_gldm_DependenceNonUniformity	0.0242657	0.871514	0.0278432
3 Tesla I	Haste	original_gldm_DependenceNonUniformityNormalized	0.203654	0.646639	0.314942
3 Tesla I	Haste	original_gldm_DependenceVariance	0.39143	0.881205	0.444198
3 Tesla I	Haste	original_gldm_GrayLevelNonUniformity	0.064201	0.909302	0.0706047
3 Tesla I	Haste	original_gldm_GrayLevelVariance	0.221871	0.507658	0.437048
3 Tesla I	Haste	original_gldm_HighGrayLevelEmphasis	0.210001	0.640642	0.327797
3 Tesla I	Haste	original_gldm_LargeDependenceEmphasis	0.426782	0.872959	0.488891
3 Tesla I	Haste	original_gldm_LargeDependenceHighGrayLevelEmphasis	0.101032	0.439319	0.229974
3 Tesla I	Haste	original_gldm_LargeDependenceLowGrayLevelEmphasis	0.83506	0.910953	0.916688
3 Tesla I	Haste	original_gldm_LowGrayLevelEmphasis	0.162128	0.711798	0.227773
3 Tesla I	Haste	original_gldm_SmallDependenceEmphasis	0.279662	0.578599	0.483344
3 Tesla I	Haste	original_gldm_SmallDependenceHighGrayLevelEmphasis	0.287814	0.67288	0.427734
3 Tesla I	Haste	original_gldm_SmallDependenceLowGrayLevelEmphasis	0.0463519	0.554136	0.0836472
3 Tesla I	Haste	original_ngtdm_Busyness	0.478856	0.80476	0.59503
3 Tesla I	Haste	original_ngtdm_Coarseness	-0.000369484	-0.0995812	0.00371038
3 Tesla I	Haste	original_ngtdm_Complexity	0.105806	0.645757	0.163848
3 Tesla I	Haste	original_ngtdm_Contrast	0.316008	0.418508	0.755084
3 Tesla I	Haste	original_ngtdm_Strength	0.288616	0.320108	0.901619
3 Tesla I	Flash	original_firstorder_10Percentile	0.885154	0.946807	0.934884
3 Tesla I	Flash	original_firstorder_90Percentile	0.949622	0.963369	0.98573
3 Tesla I	Flash	original_firstorder_Energy	0.017247	0.980866	0.0175835
3 Tesla I	Flash	original_firstorder_Entropy	0.186002	0.678564	0.274111
3 Tesla I	Flash	original_firstorder_InterquartileRange	0.355563	0.756943	0.469736
3 Tesla I	Flash	original_firstorder_Kurtosis	0.144159	0.197654	0.729347
3 Tesla I	Flash	original_firstorder_Maximum	0.75884	0.882525	0.859851
3 Tesla I	Flash	original_firstorder_MeanAbsoluteDeviation	0.289958	0.738847	0.392447
3 Tesla I	Flash	original_firstorder_Mean	0.963537	0.969744	0.9936
3 Tesla I	Flash	original_firstorder_Median	0.959084	0.966031	0.992809
3 Tesla I	Flash	original_firstorder_Minimum	0.518911	0.847679	0.612155
3 Tesla I	Flash	original_firstorder_Range	0.132822	0.597716	0.222215
3 Tesla I	Flash	original_firstorder_RobustMeanAbsoluteDeviation	0.348241	0.753746	0.462014
3 Tesla I	Flash	original_firstorder_RootMeanSquared	0.96448	0.969869	0.994444
3 Tesla I	Flash	original_firstorder_Skewness	0.36886	0.42774	0.862346
3 Tesla I	Flash	original_firstorder_TotalEnergy	0.0167403	0.980802	0.0170679
3 Tesla I	Flash	original_firstorder_Uniformity	0.176271	0.67719	0.260298
3 Tesla I	Flash	original_firstorder_Variance	0.291406	0.785679	0.370897
3 Tesla I	Flash	original_glcm_Autocorrelation	0.105347	0.505067	0.208581
3 Tesla I	Flash	original_glcm_ClusterProminence	0.279018	0.737371	0.378396
3 Tesla I	Flash	original_glcm_ClusterShade	0.127528	0.235865	0.540682
3 Tesla I	Flash	original_glcm_ClusterTendency	0.284251	0.7884	0.360542
3 Tesla I	Flash	original_glcm_Contrast	0.346688	0.80824	0.428942
3 Tesla I	Flash	original_glcm_Correlation	0.32592	0.393029	0.82925
3 Tesla I	Flash	original_glcm_DifferenceAverage	0.338132	0.734222	0.460532
3 Tesla I	Flash	original_glcm_DifferenceEntropy	0.252229	0.66311	0.380373
3 Tesla I	Flash	original_glcm_DifferenceVariance	0.273172	0.709475	0.385034
3 Tesla I	Flash	original_glcm_Id	0.31669	0.636646	0.497436
3 Tesla I	Flash	original_glcm_Idm	0.318161	0.647618	0.491279
3 Tesla I	Flash	original_glcm_Idmn	0.0972418	0.220721	0.440564
3 Tesla I	Flash	original_glcm_Idn	0.0841147	0.230221	0.365366
3 Tesla I	Flash	original_glcm_Imc1	0.227593	0.440257	0.516955
3 Tesla I	Flash	original_glcm_Imc2	0.512407	0.58442	0.876778
3 Tesla I	Flash	original_glcm_InverseVariance	0.343605	0.683709	0.502561
3 Tesla I	Flash	original_glcm_JointAverage	0.0947528	0.496131	0.190983
3 Tesla I	Flash	original_glcm_JointEnergy	0.104708	0.702113	0.149132
3 Tesla I	Flash	original_glcm_JointEntropy	0.117825	0.71664	0.164413
3 Tesla I	Flash	original_glcm_MCC	0.403945	0.453632	0.89047
3 Tesla I	Flash	original_glcm_MaximumProbability	0.07633	0.572293	0.133376
3 Tesla I	Flash	original_glcm_SumAverage	0.0947528	0.496131	0.190983
3 Tesla I	Flash	original_glcm_SumEntropy	0.146744	0.654803	0.224104
3 Tesla I	Flash	original_glcm_SumSquares	0.30039	0.794492	0.37809
3 Tesla I	Flash	original_glrlm_GrayLevelNonUniformity	0.0557561	0.88463	0.0630276
3 Tesla I	Flash	original_glrlm_GrayLevelNonUniformityNormalized	0.193084	0.702818	0.274728
3 Tesla I	Flash	original_glrlm_GrayLevelVariance	0.285785	0.78343	0.364787
3 Tesla I	Flash	original_glrlm_HighGrayLevelRunEmphasis	0.110584	0.528661	0.209178
3 Tesla I	Flash	original_glrlm_LongRunEmphasis	0.255313	0.64795	0.394032
3 Tesla I	Flash	original_glrlm_LongRunHighGrayLevelEmphasis	0.0908192	0.469562	0.193412
3 Tesla I	Flash	original_glrlm_LongRunLowGrayLevelEmphasis	0.0219113	0.50737	0.0431861
3 Tesla I	Flash	original_glrlm_LowGrayLevelRunEmphasis	0.0170573	0.382736	0.0445667
3 Tesla I	Flash	original_glrlm_RunEntropy	0.141564	0.694118	0.203947
3 Tesla I	Flash	original_glrlm_RunLengthNonUniformity	0.00408499	0.881591	0.00463365
3 Tesla I	Flash	original_glrlm_RunLengthNonUniformityNormalized	0.215219	0.584155	0.368428
3 Tesla I	Flash	original_glrlm_RunPercentage	0.232247	0.604278	0.384339
3 Tesla I	Flash	original_glrlm_RunVariance	0.280222	0.645635	0.434026
3 Tesla I	Flash	original_glrlm_ShortRunEmphasis	0.216372	0.606667	0.356657
3 Tesla I	Flash	original_glrlm_ShortRunHighGrayLevelEmphasis	0.115807	0.542327	0.213538
3 Tesla I	Flash	original_glrlm_ShortRunLowGrayLevelEmphasis	0.0141675	0.320855	0.0441555
3 Tesla I	Flash	original_glszm_GrayLevelNonUniformity	0.028509	0.632909	0.0450443
3 Tesla I	Flash	original_glszm_GrayLevelNonUniformityNormalized	0.135123	0.715523	0.188846
3 Tesla I	Flash	original_glszm_GrayLevelVariance	0.214522	0.73247	0.292875
3 Tesla I	Flash	original_glszm_HighGrayLevelZoneEmphasis	0.113949	0.526841	0.216287
3 Tesla I	Flash	original_glszm_LargeAreaEmphasis	0.238903	0.765246	0.312191
3 Tesla I	Flash	original_glszm_LargeAreaHighGrayLevelEmphasis	0.0476126	0.641514	0.0742191
3 Tesla I	Flash	original_glszm_LargeAreaLowGrayLevelEmphasis	0.750567	0.804031	0.933505
3 Tesla I	Flash	original_glszm_LowGrayLevelZoneEmphasis	0.0344517	0.46454	0.0741629
3 Tesla I	Flash	original_glszm_SizeZoneNonUniformity	0.0631486	0.836223	0.0755164
3 Tesla I	Flash	original_glszm_SizeZoneNonUniformityNormalized	0.309177	0.471258	0.656067
3 Tesla I	Flash	original_glszm_SmallAreaEmphasis	0.327992	0.480571	0.682505
3 Tesla I	Flash	original_glszm_SmallAreaHighGrayLevelEmphasis	0.135734	0.574466	0.236278
3 Tesla I	Flash	original_glszm_SmallAreaLowGrayLevelEmphasis	0.00971598	0.156512	0.0620781
3 Tesla I	Flash	original_glszm_ZoneEntropy	0.038614	0.596045	0.0647837
3 Tesla I	Flash	original_glszm_ZonePercentage	0.26035	0.614113	0.423945
3 Tesla I	Flash	original_glszm_ZoneVariance	0.222067	0.751873	0.295352
3 Tesla I	Flash	original_gldm_DependenceEntropy	0.0165618	0.559601	0.0295957
3 Tesla I	Flash	original_gldm_DependenceNonUniformity	0.023453	0.858795	0.0273092
3 Tesla I	Flash	original_gldm_DependenceNonUniformityNormalized	0.140904	0.490039	0.287536
3 Tesla I	Flash	original_gldm_DependenceVariance	0.202224	0.649039	0.311575
3 Tesla I	Flash	original_gldm_GrayLevelNonUniformity	0.0666099	0.876342	0.076009
3 Tesla I	Flash	original_gldm_GrayLevelVariance	0.290651	0.785491	0.370025
3 Tesla I	Flash	original_gldm_HighGrayLevelEmphasis	0.110471	0.527894	0.209268
3 Tesla I	Flash	original_gldm_LargeDependenceEmphasis	0.282729	0.752302	0.375819
3 Tesla I	Flash	original_gldm_LargeDependenceHighGrayLevelEmphasis	0.0478513	0.380855	0.125642
3 Tesla I	Flash	original_gldm_LargeDependenceLowGrayLevelEmphasis	0.119126	0.66226	0.179878
3 Tesla I	Flash	original_gldm_LowGrayLevelEmphasis	0.0185927	0.404462	0.045969
3 Tesla I	Flash	original_gldm_SmallDependenceEmphasis	0.304234	0.627424	0.484894
3 Tesla I	Flash	original_gldm_SmallDependenceHighGrayLevelEmphasis	0.224022	0.666231	0.336253
3 Tesla I	Flash	original_gldm_SmallDependenceLowGrayLevelEmphasis	0.000380117	0.0195342	0.019459
3 Tesla I	Flash	original_ngtdm_Busyness	0.460586	0.483773	0.952071
3 Tesla I	Flash	original_ngtdm_Coarseness	0.00075153	0.0886618	0.00847637
3 Tesla I	Flash	original_ngtdm_Complexity	0.252041	0.789489	0.319245
3 Tesla I	Flash	original_ngtdm_Contrast	0.365459	0.60284	0.606229
3 Tesla I	Flash	original_ngtdm_Strength	0.151227	0.196766	0.768564
1.5 Tesla	Haste	original_firstorder_10Percentile	0.974611	0.978761	0.99576
1.5 Tesla	Haste	original_firstorder_90Percentile	0.843975	0.916312	0.921056
1.5 Tesla	Haste	original_firstorder_Energy	0.0137055	0.986683	0.0138905
1.5 Tesla	Haste	original_firstorder_Entropy	0.211546	0.623362	0.339363
1.5 Tesla	Haste	original_firstorder_InterquartileRange	0.38118	0.519413	0.733868
1.5 Tesla	Haste	original_firstorder_Kurtosis	-0.0127382	-0.0354619	0.359209
1.5 Tesla	Haste	original_firstorder_Maximum	0.213101	0.534937	0.398368
1.5 Tesla	Haste	original_firstorder_MeanAbsoluteDeviation	0.27712	0.49828	0.556153
1.5 Tesla	Haste	original_firstorder_Mean	0.955343	0.968162	0.986759
1.5 Tesla	Haste	original_firstorder_Median	0.968145	0.972092	0.995939
1.5 Tesla	Haste	original_firstorder_Minimum	0.803728	0.929383	0.864797
1.5 Tesla	Haste	original_firstorder_Range	0.10843	0.484141	0.223963
1.5 Tesla	Haste	original_firstorder_RobustMeanAbsoluteDeviation	0.312103	0.471299	0.662218
1.5 Tesla	Haste	original_firstorder_RootMeanSquared	0.95318	0.967122	0.985584
1.5 Tesla	Haste	original_firstorder_Skewness	0.113527	0.221141	0.51337
1.5 Tesla	Haste	original_firstorder_TotalEnergy	0.00572411	0.971243	0.00589359
1.5 Tesla	Haste	original_firstorder_Uniformity	0.195101	0.591089	0.330071
1.5 Tesla	Haste	original_firstorder_Variance	0.269932	0.482359	0.559609
1.5 Tesla	Haste	original_glcm_Autocorrelation	0.245781	0.610016	0.402908
1.5 Tesla	Haste	original_glcm_ClusterProminence	0.216822	0.433157	0.500562
1.5 Tesla	Haste	original_glcm_ClusterShade	0.226032	0.544723	0.414948
1.5 Tesla	Haste	original_glcm_ClusterTendency	0.241601	0.401327	0.602004
1.5 Tesla	Haste	original_glcm_Contrast	0.324356	0.61717	0.525555
1.5 Tesla	Haste	original_glcm_Correlation	0.115131	0.161591	0.712485
1.5 Tesla	Haste	original_glcm_DifferenceAverage	0.352196	0.673038	0.523294
1.5 Tesla	Haste	original_glcm_DifferenceEntropy	0.23292	0.701511	0.332026
1.5 Tesla	Haste	original_glcm_DifferenceVariance	0.275657	0.585163	0.471078
1.5 Tesla	Haste	original_glcm_Id	0.394831	0.751792	0.525186
1.5 Tesla	Haste	original_glcm_Idm	0.405529	0.762231	0.532029
1.5 Tesla	Haste	original_glcm_Idmn	0.00772315	0.0360962	0.21396
1.5 Tesla	Haste	original_glcm_Idn	0.0164974	0.0694014	0.237711
1.5 Tesla	Haste	original_glcm_Imc1	0.0378111	0.207137	0.182541
1.5 Tesla	Haste	original_glcm_Imc2	0.120596	0.329946	0.365502
1.5 Tesla	Haste	original_glcm_InverseVariance	0.402941	0.695422	0.579419
1.5 Tesla	Haste	original_glcm_JointAverage	0.256013	0.654524	0.391143
1.5 Tesla	Haste	original_glcm_JointEnergy	0.103757	0.575777	0.180203
1.5 Tesla	Haste	original_glcm_JointEntropy	0.122757	0.663744	0.184946
1.5 Tesla	Haste	original_glcm_MCC	0.0522207	0.099332	0.525719
1.5 Tesla	Haste	original_glcm_MaximumProbability	0.12593	0.588953	0.21382
1.5 Tesla	Haste	original_glcm_SumAverage	0.256013	0.654524	0.391143
1.5 Tesla	Haste	original_glcm_SumEntropy	0.135566	0.518679	0.261367
1.5 Tesla	Haste	original_glcm_SumSquares	0.279637	0.49124	0.569246
1.5 Tesla	Haste	original_glrlm_GrayLevelNonUniformity	0.01166	0.670718	0.0173844
1.5 Tesla	Haste	original_glrlm_GrayLevelNonUniformityNormalized	0.206401	0.610289	0.338203
1.5 Tesla	Haste	original_glrlm_GrayLevelVariance	0.266159	0.485933	0.547727
1.5 Tesla	Haste	original_glrlm_HighGrayLevelRunEmphasis	0.246518	0.630966	0.390699
1.5 Tesla	Haste	original_glrlm_LongRunEmphasis	0.261859	0.716355	0.365544
1.5 Tesla	Haste	original_glrlm_LongRunHighGrayLevelEmphasis	0.236616	0.608618	0.388776
1.5 Tesla	Haste	original_glrlm_LongRunLowGrayLevelEmphasis	0.1053	0.51225	0.205564
1.5 Tesla	Haste	original_glrlm_LowGrayLevelRunEmphasis	0.117155	0.533298	0.21968
1.5 Tesla	Haste	original_glrlm_RunEntropy	0.133717	0.560391	0.238614
1.5 Tesla	Haste	original_glrlm_RunLengthNonUniformity	0.0159105	0.966292	0.0164656
1.5 Tesla	Haste	original_glrlm_RunLengthNonUniformityNormalized	0.276872	0.726878	0.380906
1.5 Tesla	Haste	original_glrlm_RunPercentage	0.275587	0.746263	0.36929
1.5 Tesla	Haste	original_glrlm_RunVariance	0.252443	0.647487	0.389881
1.5 Tesla	Haste	original_glrlm_ShortRunEmphasis	0.256825	0.720511	0.356449
1.5 Tesla	Haste	original_glrlm_ShortRunHighGrayLevelEmphasis	0.247629	0.634062	0.390543
1.5 Tesla	Haste	original_glrlm_ShortRunLowGrayLevelEmphasis	0.120723	0.53529	0.225529
1.5 Tesla	Haste	original_glszm_GrayLevelNonUniformity	0.0348408	0.722475	0.0482243
1.5 Tesla	Haste	original_glszm_GrayLevelNonUniformityNormalized	0.0808246	0.559972	0.144337
1.5 Tesla	Haste	original_glszm_GrayLevelVariance	0.138943	0.453936	0.306084
1.5 Tesla	Haste	original_glszm_HighGrayLevelZoneEmphasis	0.14004	0.584982	0.239393
1.5 Tesla	Haste	original_glszm_LargeAreaEmphasis	0.121056	0.803879	0.15059
1.5 Tesla	Haste	original_glszm_LargeAreaHighGrayLevelEmphasis	0.0523306	0.693981	0.0754065
1.5 Tesla	Haste	original_glszm_LargeAreaLowGrayLevelEmphasis	0.253757	0.705429	0.35972
1.5 Tesla	Haste	original_glszm_LowGrayLevelZoneEmphasis	0.158685	0.534014	0.297155
1.5 Tesla	Haste	original_glszm_SizeZoneNonUniformity	0.0646161	0.830283	0.0778242
1.5 Tesla	Haste	original_glszm_SizeZoneNonUniformityNormalized	0.106828	0.210284	0.508021
1.5 Tesla	Haste	original_glszm_SmallAreaEmphasis	0.133586	0.219938	0.607381
1.5 Tesla	Haste	original_glszm_SmallAreaHighGrayLevelEmphasis	0.152089	0.542491	0.280353
1.5 Tesla	Haste	original_glszm_SmallAreaLowGrayLevelEmphasis	0.116125	0.392698	0.295711
1.5 Tesla	Haste	original_glszm_ZoneEntropy	0.0320466	0.498461	0.0642911
1.5 Tesla	Haste	original_glszm_ZonePercentage	0.163039	0.648733	0.251319
1.5 Tesla	Haste	original_glszm_ZoneVariance	0.111893	0.811065	0.137958
1.5 Tesla	Haste	original_gldm_DependenceEntropy	0.00667259	0.198571	0.033603
1.5 Tesla	Haste	original_gldm_DependenceNonUniformity	0.0371884	0.905781	0.0410568
1.5 Tesla	Haste	original_gldm_DependenceNonUniformityNormalized	0.145696	0.783718	0.185903
1.5 Tesla	Haste	original_gldm_DependenceVariance	0.210924	0.739995	0.285035
1.5 Tesla	Haste	original_gldm_GrayLevelNonUniformity	0.0138454	0.653329	0.0211921
1.5 Tesla	Haste	original_gldm_GrayLevelVariance	0.270718	0.481593	0.562131
1.5 Tesla	Haste	original_gldm_HighGrayLevelEmphasis	0.254341	0.629625	0.403957
1.5 Tesla	Haste	original_gldm_LargeDependenceEmphasis	0.244058	0.814226	0.299742
1.5 Tesla	Haste	original_gldm_LargeDependenceHighGrayLevelEmphasis	0.0830978	0.591763	0.140424
1.5 Tesla	Haste	original_gldm_LargeDependenceLowGrayLevelEmphasis	0.4619	0.498499	0.926581
1.5 Tesla	Haste	original_gldm_LowGrayLevelEmphasis	0.118669	0.523553	0.226661
1.5 Tesla	Haste	original_gldm_SmallDependenceEmphasis	0.189551	0.659714	0.287322
1.5 Tesla	Haste	original_gldm_SmallDependenceHighGrayLevelEmphasis	0.453412	0.631049	0.718505
1.5 Tesla	Haste	original_gldm_SmallDependenceLowGrayLevelEmphasis	0.0311741	0.322266	0.0967339
1.5 Tesla	Haste	original_ngtdm_Busyness	0.182735	0.487614	0.374754
1.5 Tesla	Haste	original_ngtdm_Coarseness	0.00647832	0.786961	0.00823208
1.5 Tesla	Haste	original_ngtdm_Complexity	0.147747	0.578059	0.255592
1.5 Tesla	Haste	original_ngtdm_Contrast	0.199208	0.431671	0.46148
1.5 Tesla	Haste	original_ngtdm_Strength	0.0814801	0.102778	0.792781
1.5 Tesla	Flash	original_firstorder_10Percentile	0.924861	0.969993	0.953472
1.5 Tesla	Flash	original_firstorder_90Percentile	0.970019	0.974163	0.995746
1.5 Tesla	Flash	original_firstorder_Energy	0.02133	0.993336	0.0214731
1.5 Tesla	Flash	original_firstorder_Entropy	0.376584	0.815774	0.461628
1.5 Tesla	Flash	original_firstorder_InterquartileRange	0.515749	0.782445	0.659151
1.5 Tesla	Flash	original_firstorder_Kurtosis	0.139953	0.274797	0.509295
1.5 Tesla	Flash	original_firstorder_Maximum	0.900829	0.966033	0.932503
1.5 Tesla	Flash	original_firstorder_MeanAbsoluteDeviation	0.454348	0.775436	0.585926
1.5 Tesla	Flash	original_firstorder_Mean	0.970998	0.976744	0.994117
1.5 Tesla	Flash	original_firstorder_Median	0.967626	0.972966	0.994512
1.5 Tesla	Flash	original_firstorder_Minimum	0.371263	0.748913	0.495735
1.5 Tesla	Flash	original_firstorder_Range	0.134795	0.59755	0.22558
1.5 Tesla	Flash	original_firstorder_RobustMeanAbsoluteDeviation	0.514347	0.795018	0.646963
1.5 Tesla	Flash	original_firstorder_RootMeanSquared	0.971305	0.976749	0.994426
1.5 Tesla	Flash	original_firstorder_Skewness	0.197076	0.249797	0.788945
1.5 Tesla	Flash	original_firstorder_TotalEnergy	0.0041005	0.969851	0.00422797
1.5 Tesla	Flash	original_firstorder_Uniformity	0.36734	0.827766	0.443773
1.5 Tesla	Flash	original_firstorder_Variance	0.393381	0.688115	0.571679
1.5 Tesla	Flash	original_glcm_Autocorrelation	0.0802496	0.37327	0.214991
1.5 Tesla	Flash	original_glcm_ClusterProminence	0.269402	0.518019	0.520061
1.5 Tesla	Flash	original_glcm_ClusterShade	0.229055	0.30379	0.753992
1.5 Tesla	Flash	original_glcm_ClusterTendency	0.428058	0.694958	0.615948
1.5 Tesla	Flash	original_glcm_Contrast	0.187932	0.497742	0.377568
1.5 Tesla	Flash	original_glcm_Correlation	0.60644	0.723344	0.838384
1.5 Tesla	Flash	original_glcm_DifferenceAverage	0.237872	0.626154	0.379893
1.5 Tesla	Flash	original_glcm_DifferenceEntropy	0.190402	0.606607	0.31388
1.5 Tesla	Flash	original_glcm_DifferenceVariance	0.143522	0.4215	0.340502
1.5 Tesla	Flash	original_glcm_Id	0.257859	0.709431	0.363472
1.5 Tesla	Flash	original_glcm_Idm	0.259495	0.713246	0.363823
1.5 Tesla	Flash	original_glcm_Idmn	0.0499355	0.169337	0.294889
1.5 Tesla	Flash	original_glcm_Idn	0.0567213	0.155995	0.363611
1.5 Tesla	Flash	original_glcm_Imc1	0.57004	0.772348	0.738061
1.5 Tesla	Flash	original_glcm_Imc2	0.748121	0.789059	0.948118
1.5 Tesla	Flash	original_glcm_InverseVariance	-0.102456	-0.154628	0.662594
1.5 Tesla	Flash	original_glcm_JointAverage	0.102208	0.436802	0.233992
1.5 Tesla	Flash	original_glcm_JointEnergy	0.236153	0.784536	0.30101
1.5 Tesla	Flash	original_glcm_JointEntropy	0.289862	0.793751	0.36518
1.5 Tesla	Flash	original_glcm_MCC	0.71489	0.77004	0.928379
1.5 Tesla	Flash	original_glcm_MaximumProbability	0.269471	0.745344	0.36154
1.5 Tesla	Flash	original_glcm_SumAverage	0.102208	0.436802	0.233992
1.5 Tesla	Flash	original_glcm_SumEntropy	0.387844	0.820064	0.472944
1.5 Tesla	Flash	original_glcm_SumSquares	0.381528	0.677514	0.563129
1.5 Tesla	Flash	original_glrlm_GrayLevelNonUniformity	0.0320899	0.827132	0.0387965
1.5 Tesla	Flash	original_glrlm_GrayLevelNonUniformityNormalized	0.398707	0.848909	0.46967
1.5 Tesla	Flash	original_glrlm_GrayLevelVariance	0.374217	0.690827	0.541695
1.5 Tesla	Flash	original_glrlm_HighGrayLevelRunEmphasis	0.0836823	0.391425	0.213789
1.5 Tesla	Flash	original_glrlm_LongRunEmphasis	0.157588	0.730526	0.215719
1.5 Tesla	Flash	original_glrlm_LongRunHighGrayLevelEmphasis	0.0553736	0.293803	0.188471
1.5 Tesla	Flash	original_glrlm_LongRunLowGrayLevelEmphasis	0.0667616	0.614798	0.108591
1.5 Tesla	Flash	original_glrlm_LowGrayLevelRunEmphasis	0.0560897	0.396159	0.141584
1.5 Tesla	Flash	original_glrlm_RunEntropy	0.328077	0.763547	0.429675
1.5 Tesla	Flash	original_glrlm_RunLengthNonUniformity	0.0224494	0.92274	0.0243291
1.5 Tesla	Flash	original_glrlm_RunLengthNonUniformityNormalized	0.168382	0.723185	0.232834
1.5 Tesla	Flash	original_glrlm_RunPercentage	0.158836	0.72312	0.219653
1.5 Tesla	Flash	original_glrlm_RunVariance	0.162944	0.713066	0.228512
1.5 Tesla	Flash	original_glrlm_ShortRunEmphasis	0.159493	0.743809	0.214427
1.5 Tesla	Flash	original_glrlm_ShortRunHighGrayLevelEmphasis	0.0916841	0.413089	0.221948
1.5 Tesla	Flash	original_glrlm_ShortRunLowGrayLevelEmphasis	0.0446192	0.283279	0.15751
1.5 Tesla	Flash	original_glszm_GrayLevelNonUniformity	0.0336339	0.466377	0.0721173
1.5 Tesla	Flash	original_glszm_GrayLevelNonUniformityNormalized	0.185339	0.762158	0.243177
1.5 Tesla	Flash	original_glszm_GrayLevelVariance	0.179288	0.638214	0.280922
1.5 Tesla	Flash	original_glszm_HighGrayLevelZoneEmphasis	0.0869417	0.425892	0.20414
1.5 Tesla	Flash	original_glszm_LargeAreaEmphasis	0.101407	0.562144	0.180393
1.5 Tesla	Flash	original_glszm_LargeAreaHighGrayLevelEmphasis	0.0144508	0.489091	0.0295463
1.5 Tesla	Flash	original_glszm_LargeAreaLowGrayLevelEmphasis	0.308804	0.538227	0.573743
1.5 Tesla	Flash	original_glszm_LowGrayLevelZoneEmphasis	0.0905369	0.376479	0.240483
1.5 Tesla	Flash	original_glszm_SizeZoneNonUniformity	0.065835	0.632174	0.104141
1.5 Tesla	Flash	original_glszm_SizeZoneNonUniformityNormalized	0.227572	0.264991	0.858793
1.5 Tesla	Flash	original_glszm_SmallAreaEmphasis	0.112232	0.24967	0.449522
1.5 Tesla	Flash	original_glszm_SmallAreaHighGrayLevelEmphasis	0.0706368	0.364022	0.194045
1.5 Tesla	Flash	original_glszm_SmallAreaLowGrayLevelEmphasis	0.00145074	0.00399815	0.362852
1.5 Tesla	Flash	original_glszm_ZoneEntropy	0.0961417	0.741255	0.129701
1.5 Tesla	Flash	original_glszm_ZonePercentage	0.140772	0.593899	0.237029
1.5 Tesla	Flash	original_glszm_ZoneVariance	0.0918884	0.559313	0.164288
1.5 Tesla	Flash	original_gldm_DependenceEntropy	0.0524284	0.763518	0.0686669
1.5 Tesla	Flash	original_gldm_DependenceNonUniformity	0.0376095	0.917646	0.0409847
1.5 Tesla	Flash	original_gldm_DependenceNonUniformityNormalized	0.0689669	0.662299	0.104132
1.5 Tesla	Flash	original_gldm_DependenceVariance	0.142607	0.686446	0.207747
1.5 Tesla	Flash	original_gldm_GrayLevelNonUniformity	0.0477985	0.822226	0.0581331
1.5 Tesla	Flash	original_gldm_GrayLevelVariance	0.392573	0.696508	0.563631
1.5 Tesla	Flash	original_gldm_HighGrayLevelEmphasis	0.0840163	0.389084	0.215934
1.5 Tesla	Flash	original_gldm_LargeDependenceEmphasis	0.206572	0.765556	0.269832
1.5 Tesla	Flash	original_gldm_LargeDependenceHighGrayLevelEmphasis	0.0222905	0.253013	0.0881002
1.5 Tesla	Flash	original_gldm_LargeDependenceLowGrayLevelEmphasis	0.389921	0.549211	0.709966
1.5 Tesla	Flash	original_gldm_LowGrayLevelEmphasis	0.0656601	0.436197	0.150528
1.5 Tesla	Flash	original_gldm_SmallDependenceEmphasis	0.22622	0.600425	0.376766
1.5 Tesla	Flash	original_gldm_SmallDependenceHighGrayLevelEmphasis	0.230802	0.468118	0.493041
1.5 Tesla	Flash	original_gldm_SmallDependenceLowGrayLevelEmphasis	-0.00658624	-0.117251	0.056172
1.5 Tesla	Flash	original_ngtdm_Busyness	0.439882	0.550343	0.799286
1.5 Tesla	Flash	original_ngtdm_Coarseness	0.00990214	0.804451	0.0123092
1.5 Tesla	Flash	original_ngtdm_Complexity	0.085181	0.498801	0.170772
1.5 Tesla	Flash	original_ngtdm_Contrast	0.280681	0.349341	0.803458
1.5 Tesla	Flash	original_ngtdm_Strength	0.136116	0.436372	0.311927
3 Tesla II	Haste	original_firstorder_10Percentile	0.98625	0.988921	0.997299
3 Tesla II	Haste	original_firstorder_90Percentile	0.941964	0.984309	0.95698
3 Tesla II	Haste	original_firstorder_Energy	0.0196655	0.985123	0.0199625
3 Tesla II	Haste	original_firstorder_Entropy	0.278394	0.692576	0.401969
3 Tesla II	Haste	original_firstorder_InterquartileRange	0.364088	0.649953	0.560176
3 Tesla II	Haste	original_firstorder_Kurtosis	0.179184	0.435609	0.411341
3 Tesla II	Haste	original_firstorder_Maximum	0.394186	0.760843	0.518092
3 Tesla II	Haste	original_firstorder_MeanAbsoluteDeviation	0.330825	0.678049	0.487907
3 Tesla II	Haste	original_firstorder_Mean	0.985056	0.992356	0.992644
3 Tesla II	Haste	original_firstorder_Median	0.990842	0.992839	0.997989
3 Tesla II	Haste	original_firstorder_Minimum	0.75656	0.903719	0.837163
3 Tesla II	Haste	original_firstorder_Range	0.152737	0.575018	0.265621
3 Tesla II	Haste	original_firstorder_RobustMeanAbsoluteDeviation	0.358265	0.655181	0.546818
3 Tesla II	Haste	original_firstorder_RootMeanSquared	0.983547	0.992066	0.991413
3 Tesla II	Haste	original_firstorder_Skewness	0.108403	0.204729	0.529495
3 Tesla II	Haste	original_firstorder_TotalEnergy	0.0258652	0.988596	0.0261636
3 Tesla II	Haste	original_firstorder_Uniformity	0.2719	0.651055	0.417631
3 Tesla II	Haste	original_firstorder_Variance	0.256841	0.579991	0.442836
3 Tesla II	Haste	original_glcm_Autocorrelation	0.205379	0.599559	0.342551
3 Tesla II	Haste	original_glcm_ClusterProminence	0.0990485	0.241644	0.409895
3 Tesla II	Haste	original_glcm_ClusterShade	0.11794	0.284164	0.415041
3 Tesla II	Haste	original_glcm_ClusterTendency	0.237943	0.56716	0.419534
3 Tesla II	Haste	original_glcm_Contrast	0.33794	0.694726	0.486436
3 Tesla II	Haste	original_glcm_Correlation	0.375934	0.510957	0.735746
3 Tesla II	Haste	original_glcm_DifferenceAverage	0.388941	0.713057	0.545456
3 Tesla II	Haste	original_glcm_DifferenceEntropy	0.266517	0.702534	0.379365
3 Tesla II	Haste	original_glcm_DifferenceVariance	0.303256	0.681141	0.445218
3 Tesla II	Haste	original_glcm_Id	0.442395	0.70102	0.631074
3 Tesla II	Haste	original_glcm_Idm	0.444976	0.691837	0.643181
3 Tesla II	Haste	original_glcm_Idmn	0.0991954	0.38721	0.25618
3 Tesla II	Haste	original_glcm_Idn	0.114055	0.426368	0.267503
3 Tesla II	Haste	original_glcm_Imc1	0.136056	0.525174	0.259069
3 Tesla II	Haste	original_glcm_Imc2	0.328838	0.510807	0.643762
3 Tesla II	Haste	original_glcm_InverseVariance	0.37003	0.58528	0.632227
3 Tesla II	Haste	original_glcm_JointAverage	0.246234	0.582977	0.422374
3 Tesla II	Haste	original_glcm_JointEnergy	0.127095	0.64555	0.196879
3 Tesla II	Haste	original_glcm_JointEntropy	0.118567	0.679957	0.174375
3 Tesla II	Haste	original_glcm_MCC	0.152307	0.25703	0.592567
3 Tesla II	Haste	original_glcm_MaximumProbability	0.134132	0.634582	0.211371
3 Tesla II	Haste	original_glcm_SumAverage	0.246234	0.582977	0.422374
3 Tesla II	Haste	original_glcm_SumEntropy	0.200336	0.663524	0.301927
3 Tesla II	Haste	original_glcm_SumSquares	0.273582	0.610939	0.447805
3 Tesla II	Haste	original_glrlm_GrayLevelNonUniformity	0.0505707	0.880231	0.0574516
3 Tesla II	Haste	original_glrlm_GrayLevelNonUniformityNormalized	0.275531	0.657261	0.419211
3 Tesla II	Haste	original_glrlm_GrayLevelVariance	0.25478	0.579427	0.43971
3 Tesla II	Haste	original_glrlm_HighGrayLevelRunEmphasis	0.213033	0.598347	0.356035
3 Tesla II	Haste	original_glrlm_LongRunEmphasis	0.32886	0.758717	0.433443
3 Tesla II	Haste	original_glrlm_LongRunHighGrayLevelEmphasis	0.18991	0.566646	0.335148
3 Tesla II	Haste	original_glrlm_LongRunLowGrayLevelEmphasis	0.036012	0.412106	0.0873852
3 Tesla II	Haste	original_glrlm_LowGrayLevelRunEmphasis	0.0397043	0.38205	0.103925
3 Tesla II	Haste	original_glrlm_RunEntropy	0.183966	0.659619	0.278898
3 Tesla II	Haste	original_glrlm_RunLengthNonUniformity	0.0147188	0.9584	0.0153577
3 Tesla II	Haste	original_glrlm_RunLengthNonUniformityNormalized	0.379642	0.707933	0.536268
3 Tesla II	Haste	original_glrlm_RunPercentage	0.364527	0.730136	0.499259
3 Tesla II	Haste	original_glrlm_RunVariance	0.333385	0.791806	0.421044
3 Tesla II	Haste	original_glrlm_ShortRunEmphasis	0.342391	0.698568	0.490133
3 Tesla II	Haste	original_glrlm_ShortRunHighGrayLevelEmphasis	0.218968	0.60506	0.361895
3 Tesla II	Haste	original_glrlm_ShortRunLowGrayLevelEmphasis	0.0381351	0.364909	0.104506
3 Tesla II	Haste	original_glszm_GrayLevelNonUniformity	0.0346167	0.809833	0.0427454
3 Tesla II	Haste	original_glszm_GrayLevelNonUniformityNormalized	0.105416	0.56387	0.186951
3 Tesla II	Haste	original_glszm_GrayLevelVariance	0.191428	0.548371	0.349085
3 Tesla II	Haste	original_glszm_HighGrayLevelZoneEmphasis	0.182753	0.57602	0.317268
3 Tesla II	Haste	original_glszm_LargeAreaEmphasis	0.1587	0.684654	0.231796
3 Tesla II	Haste	original_glszm_LargeAreaHighGrayLevelEmphasis	0.0526641	0.613141	0.0858923
3 Tesla II	Haste	original_glszm_LargeAreaLowGrayLevelEmphasis	0.309835	0.349447	0.886643
3 Tesla II	Haste	original_glszm_LowGrayLevelZoneEmphasis	0.0571105	0.460832	0.123929
3 Tesla II	Haste	original_glszm_SizeZoneNonUniformity	0.0522213	0.774662	0.0674117
3 Tesla II	Haste	original_glszm_SizeZoneNonUniformityNormalized	0.209647	0.59364	0.353156
3 Tesla II	Haste	original_glszm_SmallAreaEmphasis	0.262546	0.606102	0.433172
3 Tesla II	Haste	original_glszm_SmallAreaHighGrayLevelEmphasis	0.226556	0.590364	0.383757
3 Tesla II	Haste	original_glszm_SmallAreaLowGrayLevelEmphasis	0.0427783	0.453937	0.0942384
3 Tesla II	Haste	original_glszm_ZoneEntropy	0.030334	0.621423	0.0488138
3 Tesla II	Haste	original_glszm_ZonePercentage	0.301111	0.750557	0.401184
3 Tesla II	Haste	original_glszm_ZoneVariance	0.145551	0.680389	0.213923
3 Tesla II	Haste	original_gldm_DependenceEntropy	0.0177857	0.478291	0.0371858
3 Tesla II	Haste	original_gldm_DependenceNonUniformity	0.0320056	0.858486	0.0372814
3 Tesla II	Haste	original_gldm_DependenceNonUniformityNormalized	0.19597	0.725365	0.270168
3 Tesla II	Haste	original_gldm_DependenceVariance	0.307437	0.780737	0.393777
3 Tesla II	Haste	original_gldm_GrayLevelNonUniformity	0.0578437	0.870108	0.0664787
3 Tesla II	Haste	original_gldm_GrayLevelVariance	0.257517	0.580349	0.443727
3 Tesla II	Haste	original_gldm_HighGrayLevelEmphasis	0.214182	0.599009	0.357561
3 Tesla II	Haste	original_gldm_LargeDependenceEmphasis	0.355526	0.79004	0.450011
3 Tesla II	Haste	original_gldm_LargeDependenceHighGrayLevelEmphasis	0.064622	0.369775	0.17476
3 Tesla II	Haste	original_gldm_LargeDependenceLowGrayLevelEmphasis	0.157762	0.490333	0.321745
3 Tesla II	Haste	original_gldm_LowGrayLevelEmphasis	0.0386905	0.368718	0.104933
3 Tesla II	Haste	original_gldm_SmallDependenceEmphasis	0.290006	0.745392	0.389066
3 Tesla II	Haste	original_gldm_SmallDependenceHighGrayLevelEmphasis	0.380231	0.668101	0.569122
3 Tesla II	Haste	original_gldm_SmallDependenceLowGrayLevelEmphasis	0.00607183	0.149558	0.0405986
3 Tesla II	Haste	original_ngtdm_Busyness	0.468838	0.628516	0.745944
3 Tesla II	Haste	original_ngtdm_Coarseness	0.00640179	0.803896	0.00796346
3 Tesla II	Haste	original_ngtdm_Complexity	0.157945	0.522362	0.302367
3 Tesla II	Haste	original_ngtdm_Contrast	0.385739	0.57908	0.666124
3 Tesla II	Haste	original_ngtdm_Strength	0.448072	0.478156	0.937082
3 Tesla II	Flash	original_firstorder_10Percentile	0.99472	0.997038	0.997675
3 Tesla II	Flash	original_firstorder_90Percentile	0.991184	0.996306	0.99486
3 Tesla II	Flash	original_firstorder_Energy	0.202381	0.99969	0.202443
3 Tesla II	Flash	original_firstorder_Entropy	0.336252	0.882408	0.381062
3 Tesla II	Flash	original_firstorder_InterquartileRange	0.467604	0.761743	0.613861
3 Tesla II	Flash	original_firstorder_Kurtosis	0.181105	0.26464	0.684345
3 Tesla II	Flash	original_firstorder_Maximum	0.971378	0.993354	0.977877
3 Tesla II	Flash	original_firstorder_MeanAbsoluteDeviation	0.470814	0.828349	0.568376
3 Tesla II	Flash	original_firstorder_Mean	0.998342	0.998573	0.999769
3 Tesla II	Flash	original_firstorder_Median	0.998186	0.99843	0.999756
3 Tesla II	Flash	original_firstorder_Minimum	0.932596	0.990757	0.941297
3 Tesla II	Flash	original_firstorder_Range	0.312574	0.895163	0.349181
3 Tesla II	Flash	original_firstorder_RobustMeanAbsoluteDeviation	0.464335	0.788514	0.588873
3 Tesla II	Flash	original_firstorder_RootMeanSquared	0.998311	0.998576	0.999735
3 Tesla II	Flash	original_firstorder_Skewness	0.0723581	0.0780149	0.927492
3 Tesla II	Flash	original_firstorder_TotalEnergy	0.182829	0.999472	0.182926
3 Tesla II	Flash	original_firstorder_Uniformity	0.235179	0.823138	0.28571
3 Tesla II	Flash	original_firstorder_Variance	0.388032	0.842889	0.460359
3 Tesla II	Flash	original_glcm_Autocorrelation	0.175557	0.944467	0.18588
3 Tesla II	Flash	original_glcm_ClusterProminence	0.0984124	0.866495	0.113575
3 Tesla II	Flash	original_glcm_ClusterShade	0.308251	0.676135	0.455902
3 Tesla II	Flash	original_glcm_ClusterTendency	0.388537	0.910694	0.426638
3 Tesla II	Flash	original_glcm_Contrast	0.416971	0.841626	0.495436
3 Tesla II	Flash	original_glcm_Correlation	0.556348	0.608955	0.91361
3 Tesla II	Flash	original_glcm_DifferenceAverage	0.459224	0.816565	0.562385
3 Tesla II	Flash	original_glcm_DifferenceEntropy	0.407352	0.842808	0.483328
3 Tesla II	Flash	original_glcm_DifferenceVariance	0.368521	0.782626	0.470878
3 Tesla II	Flash	original_glcm_Id	0.532364	0.878213	0.60619
3 Tesla II	Flash	original_glcm_Idm	0.533847	0.89058	0.599438
3 Tesla II	Flash	original_glcm_Idmn	0.253172	0.411473	0.615283
3 Tesla II	Flash	original_glcm_Idn	0.211376	0.434651	0.486313
3 Tesla II	Flash	original_glcm_Imc1	0.468302	0.672884	0.695962
3 Tesla II	Flash	original_glcm_Imc2	0.63781	0.68684	0.928616
3 Tesla II	Flash	original_glcm_InverseVariance	0.481074	0.809544	0.594253
3 Tesla II	Flash	original_glcm_JointAverage	0.265631	0.857696	0.309703
3 Tesla II	Flash	original_glcm_JointEnergy	0.163088	0.871265	0.187186
3 Tesla II	Flash	original_glcm_JointEntropy	0.216721	0.896639	0.241704
3 Tesla II	Flash	original_glcm_MCC	0.458239	0.497607	0.920886
3 Tesla II	Flash	original_glcm_MaximumProbability	0.176111	0.808049	0.217946
3 Tesla II	Flash	original_glcm_SumAverage	0.265631	0.857696	0.309703
3 Tesla II	Flash	original_glcm_SumEntropy	0.291949	0.9034	0.323166
3 Tesla II	Flash	original_glcm_SumSquares	0.390524	0.851846	0.458444
3 Tesla II	Flash	original_glrlm_GrayLevelNonUniformity	0.0896557	0.917255	0.0977434
3 Tesla II	Flash	original_glrlm_GrayLevelNonUniformityNormalized	0.234939	0.823016	0.285461
3 Tesla II	Flash	original_glrlm_GrayLevelVariance	0.383557	0.838721	0.457311
3 Tesla II	Flash	original_glrlm_HighGrayLevelRunEmphasis	0.184399	0.933146	0.19761
3 Tesla II	Flash	original_glrlm_LongRunEmphasis	0.474773	0.921754	0.515076
3 Tesla II	Flash	original_glrlm_LongRunHighGrayLevelEmphasis	0.171286	0.900365	0.19024
3 Tesla II	Flash	original_glrlm_LongRunLowGrayLevelEmphasis	0.0300677	0.454187	0.0662011
3 Tesla II	Flash	original_glrlm_LowGrayLevelRunEmphasis	0.0161197	0.266045	0.0605901
3 Tesla II	Flash	original_glrlm_RunEntropy	0.230687	0.835139	0.276226
3 Tesla II	Flash	original_glrlm_RunLengthNonUniformity	0.019968	0.961687	0.0207635
3 Tesla II	Flash	original_glrlm_RunLengthNonUniformityNormalized	0.466852	0.867185	0.538353
3 Tesla II	Flash	original_glrlm_RunPercentage	0.466689	0.892554	0.52287
3 Tesla II	Flash	original_glrlm_RunVariance	0.474549	0.911486	0.520632
3 Tesla II	Flash	original_glrlm_ShortRunEmphasis	0.450758	0.873363	0.516118
3 Tesla II	Flash	original_glrlm_ShortRunHighGrayLevelEmphasis	0.186511	0.936932	0.199066
3 Tesla II	Flash	original_glrlm_ShortRunLowGrayLevelEmphasis	0.0135303	0.227492	0.059476
3 Tesla II	Flash	original_glszm_GrayLevelNonUniformity	0.0823798	0.746765	0.110316
3 Tesla II	Flash	original_glszm_GrayLevelNonUniformityNormalized	0.116068	0.627695	0.184912
3 Tesla II	Flash	original_glszm_GrayLevelVariance	0.334517	0.821539	0.407184
3 Tesla II	Flash	original_glszm_HighGrayLevelZoneEmphasis	0.195368	0.912573	0.214084
3 Tesla II	Flash	original_glszm_LargeAreaEmphasis	0.265285	0.787596	0.336829
3 Tesla II	Flash	original_glszm_LargeAreaHighGrayLevelEmphasis	0.0377173	0.423374	0.0890874
3 Tesla II	Flash	original_glszm_LargeAreaLowGrayLevelEmphasis	0.512565	0.756319	0.677709
3 Tesla II	Flash	original_glszm_LowGrayLevelZoneEmphasis	0.0559837	0.467131	0.119846
3 Tesla II	Flash	original_glszm_SizeZoneNonUniformity	0.134988	0.946445	0.142626
3 Tesla II	Flash	original_glszm_SizeZoneNonUniformityNormalized	0.454988	0.522349	0.871043
3 Tesla II	Flash	original_glszm_SmallAreaEmphasis	0.411427	0.507036	0.811436
3 Tesla II	Flash	original_glszm_SmallAreaHighGrayLevelEmphasis	0.208948	0.92683	0.225444
3 Tesla II	Flash	original_glszm_SmallAreaLowGrayLevelEmphasis	0.0520095	0.448453	0.115975
3 Tesla II	Flash	original_glszm_ZoneEntropy	0.067855	0.725463	0.0935334
3 Tesla II	Flash	original_glszm_ZonePercentage	0.523945	0.905357	0.578716
3 Tesla II	Flash	original_glszm_ZoneVariance	0.240301	0.786241	0.305632
3 Tesla II	Flash	original_gldm_DependenceEntropy	0.0306591	0.707915	0.043309
3 Tesla II	Flash	original_gldm_DependenceNonUniformity	0.0552194	0.946464	0.0583429
3 Tesla II	Flash	original_gldm_DependenceNonUniformityNormalized	0.328192	0.867469	0.378333
3 Tesla II	Flash	original_gldm_DependenceVariance	0.356163	0.915254	0.389141
3 Tesla II	Flash	original_gldm_GrayLevelNonUniformity	0.105386	0.91183	0.115576
3 Tesla II	Flash	original_gldm_GrayLevelVariance	0.387192	0.842011	0.459842
3 Tesla II	Flash	original_gldm_HighGrayLevelEmphasis	0.183827	0.934499	0.196712
3 Tesla II	Flash	original_gldm_LargeDependenceEmphasis	0.411864	0.934203	0.440872
3 Tesla II	Flash	original_gldm_LargeDependenceHighGrayLevelEmphasis	0.0524894	0.522431	0.100471
3 Tesla II	Flash	original_gldm_LargeDependenceLowGrayLevelEmphasis	0.280393	0.614247	0.456482
3 Tesla II	Flash	original_gldm_LowGrayLevelEmphasis	0.0137611	0.221844	0.0620307
3 Tesla II	Flash	original_gldm_SmallDependenceEmphasis	0.593552	0.896662	0.661958
3 Tesla II	Flash	original_gldm_SmallDependenceHighGrayLevelEmphasis	0.224801	0.961212	0.233872
3 Tesla II	Flash	original_gldm_SmallDependenceLowGrayLevelEmphasis	0.000144807	0.00724366	0.0199909
3 Tesla II	Flash	original_ngtdm_Busyness	0.467694	0.514452	0.909111
3 Tesla II	Flash	original_ngtdm_Coarseness	0.00902375	0.57234	0.0157664
3 Tesla II	Flash	original_ngtdm_Complexity	0.19073	0.837436	0.227755
3 Tesla II	Flash	original_ngtdm_Contrast	0.360657	0.608162	0.593027
3 Tesla II	Flash	original_ngtdm_Strength	0.817625	0.919972	0.888749
