# Supplementary material for: Stability of Liver Radiomics across Different 3D ROI Sizes—An MRI In Vivo Study
Source: Tomography. 2021 Dec 3;7(4):866–76. doi: 10.3390/tomography7040073 (PMC8706942; doi:10.3390/tomography7040073)
Supplement: Supplementary file 1 [file tomography-07-00073-s001.zip › SF9b_results_OCCC_20_30.xlsx]

## Sheet: OCCC OVER ROI 10-15 DIFFSCAN
scanner	sequence	feature	occc	precision	accuracy
3 Tesla I	Haste	original_firstorder_10Percentile	0.986586	0.989395	0.997161
3 Tesla I	Haste	original_firstorder_90Percentile	0.95386	0.969529	0.983839
3 Tesla I	Haste	original_firstorder_Energy	0.0643895	0.982164	0.0655589
3 Tesla I	Haste	original_firstorder_Entropy	0.741641	0.928514	0.798739
3 Tesla I	Haste	original_firstorder_InterquartileRange	0.794192	0.92331	0.860157
3 Tesla I	Haste	original_firstorder_Kurtosis	0.502611	0.522931	0.961142
3 Tesla I	Haste	original_firstorder_Maximum	0.618475	0.785617	0.787248
3 Tesla I	Haste	original_firstorder_MeanAbsoluteDeviation	0.708224	0.858371	0.825078
3 Tesla I	Haste	original_firstorder_Mean	0.983707	0.985897	0.997778
3 Tesla I	Haste	original_firstorder_Median	0.989753	0.990393	0.999354
3 Tesla I	Haste	original_firstorder_Minimum	0.896071	0.941291	0.95196
3 Tesla I	Haste	original_firstorder_Range	0.407842	0.656377	0.621353
3 Tesla I	Haste	original_firstorder_RobustMeanAbsoluteDeviation	0.789405	0.928013	0.850639
3 Tesla I	Haste	original_firstorder_RootMeanSquared	0.981927	0.984708	0.997176
3 Tesla I	Haste	original_firstorder_Skewness	0.407338	0.430433	0.946344
3 Tesla I	Haste	original_firstorder_TotalEnergy	0.0659982	0.982907	0.0671459
3 Tesla I	Haste	original_firstorder_Uniformity	0.82407	0.961241	0.857298
3 Tesla I	Haste	original_firstorder_Variance	0.549774	0.710577	0.7737
3 Tesla I	Haste	original_glcm_Autocorrelation	0.445425	0.691596	0.644054
3 Tesla I	Haste	original_glcm_ClusterProminence	0.189423	0.297794	0.636088
3 Tesla I	Haste	original_glcm_ClusterShade	0.276053	0.361701	0.763208
3 Tesla I	Haste	original_glcm_ClusterTendency	0.542869	0.692185	0.784283
3 Tesla I	Haste	original_glcm_Contrast	0.676713	0.80893	0.836553
3 Tesla I	Haste	original_glcm_Correlation	0.396246	0.679471	0.583167
3 Tesla I	Haste	original_glcm_DifferenceAverage	0.841026	0.894605	0.94011
3 Tesla I	Haste	original_glcm_DifferenceEntropy	0.783854	0.896874	0.873985
3 Tesla I	Haste	original_glcm_DifferenceVariance	0.497796	0.65161	0.763948
3 Tesla I	Haste	original_glcm_Id	0.916849	0.938511	0.976919
3 Tesla I	Haste	original_glcm_Idm	0.92248	0.941389	0.979914
3 Tesla I	Haste	original_glcm_Idmn	0.162701	0.331013	0.491524
3 Tesla I	Haste	original_glcm_Idn	0.257405	0.495869	0.519099
3 Tesla I	Haste	original_glcm_Imc1	0.370625	0.816598	0.453865
3 Tesla I	Haste	original_glcm_Imc2	0.639598	0.848251	0.754019
3 Tesla I	Haste	original_glcm_InverseVariance	0.914999	0.931825	0.981943
3 Tesla I	Haste	original_glcm_JointAverage	0.513729	0.739744	0.694469
3 Tesla I	Haste	original_glcm_JointEnergy	0.801195	0.973442	0.823054
3 Tesla I	Haste	original_glcm_JointEntropy	0.50059	0.945173	0.529629
3 Tesla I	Haste	original_glcm_MCC	0.399867	0.500436	0.799036
3 Tesla I	Haste	original_glcm_MaximumProbability	0.729903	0.961574	0.75907
3 Tesla I	Haste	original_glcm_SumAverage	0.513729	0.739744	0.694469
3 Tesla I	Haste	original_glcm_SumEntropy	0.610166	0.906619	0.673012
3 Tesla I	Haste	original_glcm_SumSquares	0.57468	0.729367	0.787915
3 Tesla I	Haste	original_glrlm_GrayLevelNonUniformity	0.141677	0.956913	0.148056
3 Tesla I	Haste	original_glrlm_GrayLevelNonUniformityNormalized	0.809294	0.958372	0.844447
3 Tesla I	Haste	original_glrlm_GrayLevelVariance	0.540892	0.703068	0.769331
3 Tesla I	Haste	original_glrlm_HighGrayLevelRunEmphasis	0.462168	0.722813	0.639402
3 Tesla I	Haste	original_glrlm_LongRunEmphasis	0.933899	0.958544	0.97429
3 Tesla I	Haste	original_glrlm_LongRunHighGrayLevelEmphasis	0.419889	0.680297	0.617214
3 Tesla I	Haste	original_glrlm_LongRunLowGrayLevelEmphasis	0.52091	0.840491	0.619769
3 Tesla I	Haste	original_glrlm_LowGrayLevelRunEmphasis	0.411062	0.788206	0.521516
3 Tesla I	Haste	original_glrlm_RunEntropy	0.610729	0.916691	0.666232
3 Tesla I	Haste	original_glrlm_RunLengthNonUniformity	0.00459185	0.952205	0.00482233
3 Tesla I	Haste	original_glrlm_RunLengthNonUniformityNormalized	0.927108	0.944626	0.981454
3 Tesla I	Haste	original_glrlm_RunPercentage	0.930308	0.951815	0.977404
3 Tesla I	Haste	original_glrlm_RunVariance	0.926411	0.962968	0.962037
3 Tesla I	Haste	original_glrlm_ShortRunEmphasis	0.932377	0.947654	0.983879
3 Tesla I	Haste	original_glrlm_ShortRunHighGrayLevelEmphasis	0.472542	0.732717	0.644917
3 Tesla I	Haste	original_glrlm_ShortRunLowGrayLevelEmphasis	0.385069	0.772797	0.49828
3 Tesla I	Haste	original_glszm_GrayLevelNonUniformity	0.0282342	0.774188	0.0364695
3 Tesla I	Haste	original_glszm_GrayLevelNonUniformityNormalized	0.610317	0.910796	0.670091
3 Tesla I	Haste	original_glszm_GrayLevelVariance	0.449291	0.619157	0.72565
3 Tesla I	Haste	original_glszm_HighGrayLevelZoneEmphasis	0.396131	0.702105	0.564204
3 Tesla I	Haste	original_glszm_LargeAreaEmphasis	0.490087	0.985502	0.497297
3 Tesla I	Haste	original_glszm_LargeAreaHighGrayLevelEmphasis	0.177931	0.565079	0.314878
3 Tesla I	Haste	original_glszm_LargeAreaLowGrayLevelEmphasis	0.74343	0.990048	0.750904
3 Tesla I	Haste	original_glszm_LowGrayLevelZoneEmphasis	0.34808	0.793102	0.438885
3 Tesla I	Haste	original_glszm_SizeZoneNonUniformity	0.100286	0.904081	0.110925
3 Tesla I	Haste	original_glszm_SizeZoneNonUniformityNormalized	0.75878	0.788532	0.962268
3 Tesla I	Haste	original_glszm_SmallAreaEmphasis	0.75813	0.788101	0.961971
3 Tesla I	Haste	original_glszm_SmallAreaHighGrayLevelEmphasis	0.427399	0.729335	0.586011
3 Tesla I	Haste	original_glszm_SmallAreaLowGrayLevelEmphasis	0.276993	0.744019	0.372294
3 Tesla I	Haste	original_glszm_ZoneEntropy	0.25634	0.877692	0.292061
3 Tesla I	Haste	original_glszm_ZonePercentage	0.904757	0.934856	0.967803
3 Tesla I	Haste	original_glszm_ZoneVariance	0.468954	0.98749	0.474895
3 Tesla I	Haste	original_gldm_DependenceEntropy	0.240863	0.884174	0.272416
3 Tesla I	Haste	original_gldm_DependenceNonUniformity	0.0636627	0.93878	0.0678143
3 Tesla I	Haste	original_gldm_DependenceNonUniformityNormalized	0.896214	0.936061	0.957431
3 Tesla I	Haste	original_gldm_DependenceVariance	0.923853	0.94759	0.97495
3 Tesla I	Haste	original_gldm_GrayLevelNonUniformity	0.16758	0.961323	0.174322
3 Tesla I	Haste	original_gldm_GrayLevelVariance	0.549028	0.710091	0.77318
3 Tesla I	Haste	original_gldm_HighGrayLevelEmphasis	0.466674	0.723882	0.644683
3 Tesla I	Haste	original_gldm_LargeDependenceEmphasis	0.93627	0.958647	0.976658
3 Tesla I	Haste	original_gldm_LargeDependenceHighGrayLevelEmphasis	0.26102	0.46991	0.555467
3 Tesla I	Haste	original_gldm_LargeDependenceLowGrayLevelEmphasis	0.821493	0.943148	0.871011
3 Tesla I	Haste	original_gldm_LowGrayLevelEmphasis	0.417505	0.78921	0.529017
3 Tesla I	Haste	original_gldm_SmallDependenceEmphasis	0.904989	0.926559	0.97672
3 Tesla I	Haste	original_gldm_SmallDependenceHighGrayLevelEmphasis	0.595975	0.814384	0.73181
3 Tesla I	Haste	original_gldm_SmallDependenceLowGrayLevelEmphasis	0.14758	0.527461	0.279793
3 Tesla I	Haste	original_ngtdm_Busyness	0.681165	0.854617	0.797041
3 Tesla I	Haste	original_ngtdm_Coarseness	0.0215386	0.743854	0.0289554
3 Tesla I	Haste	original_ngtdm_Complexity	0.256977	0.70154	0.366304
3 Tesla I	Haste	original_ngtdm_Contrast	0.750604	0.843803	0.889549
3 Tesla I	Haste	original_ngtdm_Strength	0.410568	0.476561	0.861522
3 Tesla I	Flash	original_firstorder_10Percentile	0.973585	0.987048	0.98636
3 Tesla I	Flash	original_firstorder_90Percentile	0.969006	0.982044	0.986724
3 Tesla I	Flash	original_firstorder_Energy	0.0440017	0.984896	0.0446765
3 Tesla I	Flash	original_firstorder_Entropy	0.603893	0.934518	0.646209
3 Tesla I	Flash	original_firstorder_InterquartileRange	0.814248	0.957534	0.850359
3 Tesla I	Flash	original_firstorder_Kurtosis	0.391047	0.402871	0.97065
3 Tesla I	Flash	original_firstorder_Maximum	0.836289	0.910484	0.918511
3 Tesla I	Flash	original_firstorder_MeanAbsoluteDeviation	0.737454	0.931997	0.791263
3 Tesla I	Flash	original_firstorder_Mean	0.986226	0.986533	0.999689
3 Tesla I	Flash	original_firstorder_Median	0.979912	0.981474	0.998409
3 Tesla I	Flash	original_firstorder_Minimum	0.696296	0.873504	0.79713
3 Tesla I	Flash	original_firstorder_Range	0.428017	0.736154	0.581423
3 Tesla I	Flash	original_firstorder_RobustMeanAbsoluteDeviation	0.79448	0.945383	0.840379
3 Tesla I	Flash	original_firstorder_RootMeanSquared	0.986366	0.986557	0.999807
3 Tesla I	Flash	original_firstorder_Skewness	0.638437	0.665048	0.959987
3 Tesla I	Flash	original_firstorder_TotalEnergy	0.0427289	0.984786	0.043389
3 Tesla I	Flash	original_firstorder_Uniformity	0.555428	0.931107	0.596525
3 Tesla I	Flash	original_firstorder_Variance	0.734565	0.896581	0.819296
3 Tesla I	Flash	original_glcm_Autocorrelation	0.292771	0.52835	0.554123
3 Tesla I	Flash	original_glcm_ClusterProminence	0.623791	0.7538	0.827528
3 Tesla I	Flash	original_glcm_ClusterShade	0.236897	0.241389	0.981393
3 Tesla I	Flash	original_glcm_ClusterTendency	0.699827	0.934972	0.748501
3 Tesla I	Flash	original_glcm_Contrast	0.850721	0.884856	0.961423
3 Tesla I	Flash	original_glcm_Correlation	0.585112	0.731062	0.800359
3 Tesla I	Flash	original_glcm_DifferenceAverage	0.867938	0.914626	0.948954
3 Tesla I	Flash	original_glcm_DifferenceEntropy	0.7508	0.887113	0.84634
3 Tesla I	Flash	original_glcm_DifferenceVariance	0.693809	0.791877	0.876157
3 Tesla I	Flash	original_glcm_Id	0.866858	0.922908	0.939268
3 Tesla I	Flash	original_glcm_Idm	0.866723	0.920859	0.941211
3 Tesla I	Flash	original_glcm_Idmn	0.178415	0.455287	0.391875
3 Tesla I	Flash	original_glcm_Idn	0.218728	0.514435	0.425181
3 Tesla I	Flash	original_glcm_Imc1	0.560526	0.704367	0.795787
3 Tesla I	Flash	original_glcm_Imc2	0.618226	0.76959	0.803318
3 Tesla I	Flash	original_glcm_InverseVariance	0.867955	0.918981	0.944476
3 Tesla I	Flash	original_glcm_JointAverage	0.316582	0.560582	0.564739
3 Tesla I	Flash	original_glcm_JointEnergy	0.491523	0.910718	0.53971
3 Tesla I	Flash	original_glcm_JointEntropy	0.482428	0.934359	0.51632
3 Tesla I	Flash	original_glcm_MCC	0.479426	0.574266	0.83485
3 Tesla I	Flash	original_glcm_MaximumProbability	0.457497	0.935026	0.489288
3 Tesla I	Flash	original_glcm_SumAverage	0.316582	0.560582	0.564739
3 Tesla I	Flash	original_glcm_SumEntropy	0.508736	0.938202	0.542245
3 Tesla I	Flash	original_glcm_SumSquares	0.753776	0.914067	0.82464
3 Tesla I	Flash	original_glrlm_GrayLevelNonUniformity	0.175015	0.929518	0.188285
3 Tesla I	Flash	original_glrlm_GrayLevelNonUniformityNormalized	0.547487	0.928293	0.589778
3 Tesla I	Flash	original_glrlm_GrayLevelVariance	0.726111	0.893105	0.813018
3 Tesla I	Flash	original_glrlm_HighGrayLevelRunEmphasis	0.309543	0.552101	0.560664
3 Tesla I	Flash	original_glrlm_LongRunEmphasis	0.935226	0.942123	0.992679
3 Tesla I	Flash	original_glrlm_LongRunHighGrayLevelEmphasis	0.250973	0.498025	0.503936
3 Tesla I	Flash	original_glrlm_LongRunLowGrayLevelEmphasis	0.149324	0.490526	0.304417
3 Tesla I	Flash	original_glrlm_LowGrayLevelRunEmphasis	0.0941328	0.369168	0.254986
3 Tesla I	Flash	original_glrlm_RunEntropy	0.463811	0.927501	0.500065
3 Tesla I	Flash	original_glrlm_RunLengthNonUniformity	0.0113579	0.938748	0.012099
3 Tesla I	Flash	original_glrlm_RunLengthNonUniformityNormalized	0.915096	0.925259	0.989016
3 Tesla I	Flash	original_glrlm_RunPercentage	0.920987	0.932009	0.988174
3 Tesla I	Flash	original_glrlm_RunVariance	0.932746	0.948521	0.983369
3 Tesla I	Flash	original_glrlm_ShortRunEmphasis	0.9219	0.927511	0.99395
3 Tesla I	Flash	original_glrlm_ShortRunHighGrayLevelEmphasis	0.324976	0.565868	0.574297
3 Tesla I	Flash	original_glrlm_ShortRunLowGrayLevelEmphasis	0.0825503	0.338274	0.244034
3 Tesla I	Flash	original_glszm_GrayLevelNonUniformity	0.0828492	0.827321	0.100142
3 Tesla I	Flash	original_glszm_GrayLevelNonUniformityNormalized	0.393625	0.886591	0.443975
3 Tesla I	Flash	original_glszm_GrayLevelVariance	0.603047	0.823582	0.732224
3 Tesla I	Flash	original_glszm_HighGrayLevelZoneEmphasis	0.309749	0.547183	0.56608
3 Tesla I	Flash	original_glszm_LargeAreaEmphasis	0.535739	0.782672	0.6845
3 Tesla I	Flash	original_glszm_LargeAreaHighGrayLevelEmphasis	0.108559	0.668999	0.162271
3 Tesla I	Flash	original_glszm_LargeAreaLowGrayLevelEmphasis	0.712088	0.727585	0.978701
3 Tesla I	Flash	original_glszm_LowGrayLevelZoneEmphasis	0.181214	0.600194	0.301926
3 Tesla I	Flash	original_glszm_SizeZoneNonUniformity	0.147996	0.899077	0.164609
3 Tesla I	Flash	original_glszm_SizeZoneNonUniformityNormalized	0.375877	0.602299	0.62407
3 Tesla I	Flash	original_glszm_SmallAreaEmphasis	0.367421	0.618451	0.594098
3 Tesla I	Flash	original_glszm_SmallAreaHighGrayLevelEmphasis	0.350231	0.605754	0.578174
3 Tesla I	Flash	original_glszm_SmallAreaLowGrayLevelEmphasis	0.170303	0.70439	0.241774
3 Tesla I	Flash	original_glszm_ZoneEntropy	0.289139	0.848087	0.340931
3 Tesla I	Flash	original_glszm_ZonePercentage	0.900029	0.919777	0.978529
3 Tesla I	Flash	original_glszm_ZoneVariance	0.503575	0.769555	0.654371
3 Tesla I	Flash	original_gldm_DependenceEntropy	0.191945	0.894567	0.214568
3 Tesla I	Flash	original_gldm_DependenceNonUniformity	0.064766	0.934669	0.069293
3 Tesla I	Flash	original_gldm_DependenceNonUniformityNormalized	0.867726	0.928411	0.934635
3 Tesla I	Flash	original_gldm_DependenceVariance	0.87297	0.931072	0.937596
3 Tesla I	Flash	original_gldm_GrayLevelNonUniformity	0.198304	0.932305	0.212703
3 Tesla I	Flash	original_gldm_GrayLevelVariance	0.735004	0.897336	0.819096
3 Tesla I	Flash	original_gldm_HighGrayLevelEmphasis	0.310157	0.552878	0.560985
3 Tesla I	Flash	original_gldm_LargeDependenceEmphasis	0.917987	0.933742	0.983128
3 Tesla I	Flash	original_gldm_LargeDependenceHighGrayLevelEmphasis	0.145127	0.394091	0.368258
3 Tesla I	Flash	original_gldm_LargeDependenceLowGrayLevelEmphasis	0.395706	0.764836	0.517374
3 Tesla I	Flash	original_gldm_LowGrayLevelEmphasis	0.0919723	0.360545	0.255093
3 Tesla I	Flash	original_gldm_SmallDependenceEmphasis	0.904427	0.921642	0.981321
3 Tesla I	Flash	original_gldm_SmallDependenceHighGrayLevelEmphasis	0.54273	0.725453	0.748125
3 Tesla I	Flash	original_gldm_SmallDependenceLowGrayLevelEmphasis	0.0050193	0.0382836	0.131108
3 Tesla I	Flash	original_ngtdm_Busyness	0.640084	0.662357	0.966374
3 Tesla I	Flash	original_ngtdm_Coarseness	0.0539258	0.775401	0.0695457
3 Tesla I	Flash	original_ngtdm_Complexity	0.582695	0.811535	0.718016
3 Tesla I	Flash	original_ngtdm_Contrast	0.560962	0.784614	0.714954
3 Tesla I	Flash	original_ngtdm_Strength	0.521761	0.730043	0.714699
1.5 Tesla	Haste	original_firstorder_10Percentile	0.991854	0.992551	0.999298
1.5 Tesla	Haste	original_firstorder_90Percentile	0.955002	0.957093	0.997815
1.5 Tesla	Haste	original_firstorder_Energy	0.0361543	0.98976	0.0365283
1.5 Tesla	Haste	original_firstorder_Entropy	0.677406	0.80008	0.846673
1.5 Tesla	Haste	original_firstorder_InterquartileRange	0.631386	0.669347	0.943286
1.5 Tesla	Haste	original_firstorder_Kurtosis	0.0247098	0.0474193	0.521092
1.5 Tesla	Haste	original_firstorder_Maximum	0.366007	0.548707	0.667036
1.5 Tesla	Haste	original_firstorder_MeanAbsoluteDeviation	0.697565	0.750633	0.929303
1.5 Tesla	Haste	original_firstorder_Mean	0.983498	0.984313	0.999172
1.5 Tesla	Haste	original_firstorder_Median	0.983661	0.984316	0.999334
1.5 Tesla	Haste	original_firstorder_Minimum	0.898396	0.95497	0.940759
1.5 Tesla	Haste	original_firstorder_Range	0.232896	0.441554	0.527445
1.5 Tesla	Haste	original_firstorder_RobustMeanAbsoluteDeviation	0.717247	0.741506	0.967284
1.5 Tesla	Haste	original_firstorder_RootMeanSquared	0.982899	0.983796	0.999087
1.5 Tesla	Haste	original_firstorder_Skewness	0.329057	0.411715	0.799236
1.5 Tesla	Haste	original_firstorder_TotalEnergy	0.0151078	0.976936	0.0154645
1.5 Tesla	Haste	original_firstorder_Uniformity	0.703272	0.812293	0.865787
1.5 Tesla	Haste	original_firstorder_Variance	0.665983	0.714509	0.932084
1.5 Tesla	Haste	original_glcm_Autocorrelation	0.551061	0.76419	0.721105
1.5 Tesla	Haste	original_glcm_ClusterProminence	0.490456	0.524196	0.935634
1.5 Tesla	Haste	original_glcm_ClusterShade	0.582293	0.625649	0.930702
1.5 Tesla	Haste	original_glcm_ClusterTendency	0.599894	0.654815	0.916128
1.5 Tesla	Haste	original_glcm_Contrast	0.822475	0.852414	0.964878
1.5 Tesla	Haste	original_glcm_Correlation	0.282817	0.496763	0.56932
1.5 Tesla	Haste	original_glcm_DifferenceAverage	0.841862	0.86863	0.969183
1.5 Tesla	Haste	original_glcm_DifferenceEntropy	0.815123	0.87176	0.935032
1.5 Tesla	Haste	original_glcm_DifferenceVariance	0.771832	0.818331	0.943179
1.5 Tesla	Haste	original_glcm_Id	0.875963	0.886851	0.987723
1.5 Tesla	Haste	original_glcm_Idm	0.88294	0.892082	0.989752
1.5 Tesla	Haste	original_glcm_Idmn	-0.0255259	-0.0966295	0.264163
1.5 Tesla	Haste	original_glcm_Idn	-0.00300057	-0.00997679	0.300755
1.5 Tesla	Haste	original_glcm_Imc1	0.0998928	0.284185	0.351506
1.5 Tesla	Haste	original_glcm_Imc2	0.152486	0.383371	0.397751
1.5 Tesla	Haste	original_glcm_InverseVariance	0.862639	0.882308	0.977707
1.5 Tesla	Haste	original_glcm_JointAverage	0.621079	0.819879	0.757525
1.5 Tesla	Haste	original_glcm_JointEnergy	0.693894	0.840795	0.825284
1.5 Tesla	Haste	original_glcm_JointEntropy	0.590633	0.821708	0.718787
1.5 Tesla	Haste	original_glcm_MCC	0.167464	0.188014	0.890703
1.5 Tesla	Haste	original_glcm_MaximumProbability	0.657468	0.83066	0.791501
1.5 Tesla	Haste	original_glcm_SumAverage	0.621079	0.819879	0.757525
1.5 Tesla	Haste	original_glcm_SumEntropy	0.512772	0.693604	0.739286
1.5 Tesla	Haste	original_glcm_SumSquares	0.700076	0.741993	0.943507
1.5 Tesla	Haste	original_glrlm_GrayLevelNonUniformity	0.0327844	0.743047	0.0441216
1.5 Tesla	Haste	original_glrlm_GrayLevelNonUniformityNormalized	0.678903	0.808703	0.839497
1.5 Tesla	Haste	original_glrlm_GrayLevelVariance	0.660706	0.71672	0.921846
1.5 Tesla	Haste	original_glrlm_HighGrayLevelRunEmphasis	0.549504	0.760993	0.722089
1.5 Tesla	Haste	original_glrlm_LongRunEmphasis	0.774068	0.928792	0.833414
1.5 Tesla	Haste	original_glrlm_LongRunHighGrayLevelEmphasis	0.488333	0.756125	0.645836
1.5 Tesla	Haste	original_glrlm_LongRunLowGrayLevelEmphasis	0.486628	0.672398	0.723721
1.5 Tesla	Haste	original_glrlm_LowGrayLevelRunEmphasis	0.388527	0.666547	0.582895
1.5 Tesla	Haste	original_glrlm_RunEntropy	0.42478	0.720574	0.589503
1.5 Tesla	Haste	original_glrlm_RunLengthNonUniformity	0.0438122	0.98363	0.0445413
1.5 Tesla	Haste	original_glrlm_RunLengthNonUniformityNormalized	0.698776	0.894399	0.78128
1.5 Tesla	Haste	original_glrlm_RunPercentage	0.716544	0.908654	0.788578
1.5 Tesla	Haste	original_glrlm_RunVariance	0.784961	0.937781	0.837041
1.5 Tesla	Haste	original_glrlm_ShortRunEmphasis	0.724373	0.898289	0.806391
1.5 Tesla	Haste	original_glrlm_ShortRunHighGrayLevelEmphasis	0.564745	0.763096	0.740071
1.5 Tesla	Haste	original_glrlm_ShortRunLowGrayLevelEmphasis	0.365889	0.665478	0.549814
1.5 Tesla	Haste	original_glszm_GrayLevelNonUniformity	0.104294	0.911264	0.114449
1.5 Tesla	Haste	original_glszm_GrayLevelNonUniformityNormalized	0.375702	0.65362	0.574801
1.5 Tesla	Haste	original_glszm_GrayLevelVariance	0.459298	0.613429	0.748738
1.5 Tesla	Haste	original_glszm_HighGrayLevelZoneEmphasis	0.390574	0.704977	0.554024
1.5 Tesla	Haste	original_glszm_LargeAreaEmphasis	0.27842	0.886791	0.313964
1.5 Tesla	Haste	original_glszm_LargeAreaHighGrayLevelEmphasis	0.128424	0.7527	0.170617
1.5 Tesla	Haste	original_glszm_LargeAreaLowGrayLevelEmphasis	0.484937	0.839818	0.577431
1.5 Tesla	Haste	original_glszm_LowGrayLevelZoneEmphasis	0.357404	0.656022	0.544805
1.5 Tesla	Haste	original_glszm_SizeZoneNonUniformity	0.154998	0.93409	0.165935
1.5 Tesla	Haste	original_glszm_SizeZoneNonUniformityNormalized	0.229434	0.255508	0.897954
1.5 Tesla	Haste	original_glszm_SmallAreaEmphasis	0.218153	0.242709	0.898826
1.5 Tesla	Haste	original_glszm_SmallAreaHighGrayLevelEmphasis	0.420526	0.71217	0.590485
1.5 Tesla	Haste	original_glszm_SmallAreaLowGrayLevelEmphasis	0.318898	0.567945	0.561495
1.5 Tesla	Haste	original_glszm_ZoneEntropy	0.225318	0.757426	0.297478
1.5 Tesla	Haste	original_glszm_ZonePercentage	0.655973	0.932934	0.703129
1.5 Tesla	Haste	original_glszm_ZoneVariance	0.257435	0.881644	0.291994
1.5 Tesla	Haste	original_gldm_DependenceEntropy	0.140566	0.577095	0.243575
1.5 Tesla	Haste	original_gldm_DependenceNonUniformity	0.0905564	0.935302	0.0968204
1.5 Tesla	Haste	original_gldm_DependenceNonUniformityNormalized	0.636417	0.871286	0.730435
1.5 Tesla	Haste	original_gldm_DependenceVariance	0.661075	0.84213	0.785004
1.5 Tesla	Haste	original_gldm_GrayLevelNonUniformity	0.035987	0.741209	0.0485518
1.5 Tesla	Haste	original_gldm_GrayLevelVariance	0.669021	0.717746	0.932113
1.5 Tesla	Haste	original_gldm_HighGrayLevelEmphasis	0.558157	0.763416	0.731131
1.5 Tesla	Haste	original_gldm_LargeDependenceEmphasis	0.703999	0.900395	0.781877
1.5 Tesla	Haste	original_gldm_LargeDependenceHighGrayLevelEmphasis	0.327217	0.772481	0.423592
1.5 Tesla	Haste	original_gldm_LargeDependenceLowGrayLevelEmphasis	0.688716	0.708622	0.971909
1.5 Tesla	Haste	original_gldm_LowGrayLevelEmphasis	0.392002	0.660531	0.593465
1.5 Tesla	Haste	original_gldm_SmallDependenceEmphasis	0.680405	0.937514	0.725754
1.5 Tesla	Haste	original_gldm_SmallDependenceHighGrayLevelEmphasis	0.745914	0.811653	0.919006
1.5 Tesla	Haste	original_gldm_SmallDependenceLowGrayLevelEmphasis	0.150216	0.476778	0.315065
1.5 Tesla	Haste	original_ngtdm_Busyness	0.313631	0.633419	0.49514
1.5 Tesla	Haste	original_ngtdm_Coarseness	0.0453967	0.947968	0.0478884
1.5 Tesla	Haste	original_ngtdm_Complexity	0.398578	0.638133	0.6246
1.5 Tesla	Haste	original_ngtdm_Contrast	0.371181	0.631999	0.587312
1.5 Tesla	Haste	original_ngtdm_Strength	0.166097	0.206549	0.804151
1.5 Tesla	Flash	original_firstorder_10Percentile	0.97354	0.990638	0.98274
1.5 Tesla	Flash	original_firstorder_90Percentile	0.97461	0.977194	0.997356
1.5 Tesla	Flash	original_firstorder_Energy	0.0554495	0.994997	0.0557283
1.5 Tesla	Flash	original_firstorder_Entropy	0.612183	0.852393	0.718193
1.5 Tesla	Flash	original_firstorder_InterquartileRange	0.752467	0.852747	0.882404
1.5 Tesla	Flash	original_firstorder_Kurtosis	0.224474	0.31207	0.719308
1.5 Tesla	Flash	original_firstorder_Maximum	0.917527	0.961527	0.95424
1.5 Tesla	Flash	original_firstorder_MeanAbsoluteDeviation	0.669236	0.834524	0.801938
1.5 Tesla	Flash	original_firstorder_Mean	0.983475	0.986678	0.996753
1.5 Tesla	Flash	original_firstorder_Median	0.979104	0.983216	0.995818
1.5 Tesla	Flash	original_firstorder_Minimum	0.430433	0.734626	0.585921
1.5 Tesla	Flash	original_firstorder_Range	0.228063	0.630424	0.36176
1.5 Tesla	Flash	original_firstorder_RobustMeanAbsoluteDeviation	0.735992	0.844714	0.871291
1.5 Tesla	Flash	original_firstorder_RootMeanSquared	0.983439	0.98649	0.996907
1.5 Tesla	Flash	original_firstorder_Skewness	0.276668	0.314695	0.879161
1.5 Tesla	Flash	original_firstorder_TotalEnergy	0.0109671	0.977132	0.0112237
1.5 Tesla	Flash	original_firstorder_Uniformity	0.638928	0.876026	0.729348
1.5 Tesla	Flash	original_firstorder_Variance	0.608642	0.78399	0.776339
1.5 Tesla	Flash	original_glcm_Autocorrelation	0.118091	0.343059	0.344229
1.5 Tesla	Flash	original_glcm_ClusterProminence	0.410718	0.666609	0.61613
1.5 Tesla	Flash	original_glcm_ClusterShade	0.324537	0.420045	0.772625
1.5 Tesla	Flash	original_glcm_ClusterTendency	0.629889	0.799543	0.787811
1.5 Tesla	Flash	original_glcm_Contrast	0.435096	0.556314	0.782105
1.5 Tesla	Flash	original_glcm_Correlation	0.597198	0.801178	0.745401
1.5 Tesla	Flash	original_glcm_DifferenceAverage	0.543036	0.66099	0.821549
1.5 Tesla	Flash	original_glcm_DifferenceEntropy	0.457159	0.625056	0.731389
1.5 Tesla	Flash	original_glcm_DifferenceVariance	0.34047	0.496653	0.685529
1.5 Tesla	Flash	original_glcm_Id	0.632101	0.775511	0.815077
1.5 Tesla	Flash	original_glcm_Idm	0.632099	0.775534	0.815051
1.5 Tesla	Flash	original_glcm_Idmn	0.0919791	0.325516	0.282564
1.5 Tesla	Flash	original_glcm_Idn	0.0998116	0.372759	0.267764
1.5 Tesla	Flash	original_glcm_Imc1	0.872348	0.910939	0.957636
1.5 Tesla	Flash	original_glcm_Imc2	0.788538	0.860457	0.916418
1.5 Tesla	Flash	original_glcm_InverseVariance	0.45111	0.542078	0.832186
1.5 Tesla	Flash	original_glcm_JointAverage	0.162458	0.401934	0.404191
1.5 Tesla	Flash	original_glcm_JointEnergy	0.567851	0.856761	0.662788
1.5 Tesla	Flash	original_glcm_JointEntropy	0.559429	0.835766	0.66936
1.5 Tesla	Flash	original_glcm_MCC	0.742186	0.846252	0.877027
1.5 Tesla	Flash	original_glcm_MaximumProbability	0.670067	0.88316	0.758716
1.5 Tesla	Flash	original_glcm_SumAverage	0.162458	0.401934	0.404191
1.5 Tesla	Flash	original_glcm_SumEntropy	0.606705	0.885116	0.685452
1.5 Tesla	Flash	original_glcm_SumSquares	0.597683	0.772028	0.774172
1.5 Tesla	Flash	original_glrlm_GrayLevelNonUniformity	0.101111	0.849433	0.119033
1.5 Tesla	Flash	original_glrlm_GrayLevelNonUniformityNormalized	0.599165	0.863052	0.69424
1.5 Tesla	Flash	original_glrlm_GrayLevelVariance	0.580277	0.782181	0.74187
1.5 Tesla	Flash	original_glrlm_HighGrayLevelRunEmphasis	0.12488	0.364723	0.342397
1.5 Tesla	Flash	original_glrlm_LongRunEmphasis	0.781252	0.845486	0.924027
1.5 Tesla	Flash	original_glrlm_LongRunHighGrayLevelEmphasis	0.0798741	0.289441	0.27596
1.5 Tesla	Flash	original_glrlm_LongRunLowGrayLevelEmphasis	0.323244	0.517651	0.624443
1.5 Tesla	Flash	original_glrlm_LowGrayLevelRunEmphasis	0.279957	0.517669	0.540803
1.5 Tesla	Flash	original_glrlm_RunEntropy	0.444141	0.882345	0.503364
1.5 Tesla	Flash	original_glrlm_RunLengthNonUniformity	0.0617819	0.936257	0.0659881
1.5 Tesla	Flash	original_glrlm_RunLengthNonUniformityNormalized	0.683465	0.802696	0.851461
1.5 Tesla	Flash	original_glrlm_RunPercentage	0.729896	0.829769	0.879638
1.5 Tesla	Flash	original_glrlm_RunVariance	0.807452	0.854495	0.944947
1.5 Tesla	Flash	original_glrlm_ShortRunEmphasis	0.712388	0.808712	0.880892
1.5 Tesla	Flash	original_glrlm_ShortRunHighGrayLevelEmphasis	0.140444	0.387099	0.362811
1.5 Tesla	Flash	original_glrlm_ShortRunLowGrayLevelEmphasis	0.263676	0.514526	0.512464
1.5 Tesla	Flash	original_glszm_GrayLevelNonUniformity	0.0769106	0.522525	0.14719
1.5 Tesla	Flash	original_glszm_GrayLevelNonUniformityNormalized	0.442119	0.75251	0.587526
1.5 Tesla	Flash	original_glszm_GrayLevelVariance	0.323641	0.711316	0.454989
1.5 Tesla	Flash	original_glszm_HighGrayLevelZoneEmphasis	0.105291	0.344111	0.305981
1.5 Tesla	Flash	original_glszm_LargeAreaEmphasis	0.268866	0.56013	0.480007
1.5 Tesla	Flash	original_glszm_LargeAreaHighGrayLevelEmphasis	0.0323927	0.497152	0.0651566
1.5 Tesla	Flash	original_glszm_LargeAreaLowGrayLevelEmphasis	0.485903	0.500704	0.97044
1.5 Tesla	Flash	original_glszm_LowGrayLevelZoneEmphasis	0.368068	0.655802	0.561248
1.5 Tesla	Flash	original_glszm_SizeZoneNonUniformity	0.13955	0.669185	0.208537
1.5 Tesla	Flash	original_glszm_SizeZoneNonUniformityNormalized	0.291328	0.337794	0.862444
1.5 Tesla	Flash	original_glszm_SmallAreaEmphasis	0.221069	0.303232	0.729043
1.5 Tesla	Flash	original_glszm_SmallAreaHighGrayLevelEmphasis	0.0836197	0.267633	0.312442
1.5 Tesla	Flash	original_glszm_SmallAreaLowGrayLevelEmphasis	0.346575	0.60118	0.576492
1.5 Tesla	Flash	original_glszm_ZoneEntropy	0.22639	0.733412	0.30868
1.5 Tesla	Flash	original_glszm_ZonePercentage	0.437929	0.534325	0.819594
1.5 Tesla	Flash	original_glszm_ZoneVariance	0.2518	0.572848	0.439558
1.5 Tesla	Flash	original_gldm_DependenceEntropy	0.347913	0.90305	0.385264
1.5 Tesla	Flash	original_gldm_DependenceNonUniformity	0.0810253	0.936877	0.0864845
1.5 Tesla	Flash	original_gldm_DependenceNonUniformityNormalized	0.646758	0.847218	0.76339
1.5 Tesla	Flash	original_gldm_DependenceVariance	0.760314	0.866535	0.877419
1.5 Tesla	Flash	original_gldm_GrayLevelNonUniformity	0.128824	0.84269	0.152873
1.5 Tesla	Flash	original_gldm_GrayLevelVariance	0.609979	0.786037	0.776018
1.5 Tesla	Flash	original_gldm_HighGrayLevelEmphasis	0.12645	0.365227	0.346224
1.5 Tesla	Flash	original_gldm_LargeDependenceEmphasis	0.76825	0.853462	0.900157
1.5 Tesla	Flash	original_gldm_LargeDependenceHighGrayLevelEmphasis	0.0553276	0.257271	0.215055
1.5 Tesla	Flash	original_gldm_LargeDependenceLowGrayLevelEmphasis	0.359189	0.499064	0.719724
1.5 Tesla	Flash	original_gldm_LowGrayLevelEmphasis	0.273848	0.50728	0.539837
1.5 Tesla	Flash	original_gldm_SmallDependenceEmphasis	0.545052	0.615888	0.884986
1.5 Tesla	Flash	original_gldm_SmallDependenceHighGrayLevelEmphasis	0.205301	0.422703	0.485687
1.5 Tesla	Flash	original_gldm_SmallDependenceLowGrayLevelEmphasis	0.146502	0.479046	0.30582
1.5 Tesla	Flash	original_ngtdm_Busyness	0.488863	0.531997	0.918921
1.5 Tesla	Flash	original_ngtdm_Coarseness	0.0827254	0.973781	0.0849528
1.5 Tesla	Flash	original_ngtdm_Complexity	0.142109	0.505852	0.28093
1.5 Tesla	Flash	original_ngtdm_Contrast	0.341585	0.466828	0.731716
1.5 Tesla	Flash	original_ngtdm_Strength	0.54467	0.553613	0.983847
3 Tesla II	Haste	original_firstorder_10Percentile	0.988114	0.990486	0.997605
3 Tesla II	Haste	original_firstorder_90Percentile	0.978118	0.986251	0.991753
3 Tesla II	Haste	original_firstorder_Energy	0.0510059	0.985605	0.0517509
3 Tesla II	Haste	original_firstorder_Entropy	0.723597	0.849527	0.851764
3 Tesla II	Haste	original_firstorder_InterquartileRange	0.733498	0.821443	0.892939
3 Tesla II	Haste	original_firstorder_Kurtosis	0.441218	0.663368	0.665119
3 Tesla II	Haste	original_firstorder_Maximum	0.635672	0.764916	0.831035
3 Tesla II	Haste	original_firstorder_MeanAbsoluteDeviation	0.664441	0.770721	0.862103
3 Tesla II	Haste	original_firstorder_Mean	0.992229	0.992571	0.999655
3 Tesla II	Haste	original_firstorder_Median	0.992803	0.992856	0.999946
3 Tesla II	Haste	original_firstorder_Minimum	0.757226	0.884292	0.856308
3 Tesla II	Haste	original_firstorder_Range	0.383557	0.580142	0.661144
3 Tesla II	Haste	original_firstorder_RobustMeanAbsoluteDeviation	0.717244	0.818954	0.875806
3 Tesla II	Haste	original_firstorder_RootMeanSquared	0.991909	0.992418	0.999486
3 Tesla II	Haste	original_firstorder_Skewness	0.37526	0.408193	0.91932
3 Tesla II	Haste	original_firstorder_TotalEnergy	0.0660732	0.989341	0.066785
3 Tesla II	Haste	original_firstorder_Uniformity	0.822477	0.901881	0.911957
3 Tesla II	Haste	original_firstorder_Variance	0.508372	0.575583	0.883231
3 Tesla II	Haste	original_glcm_Autocorrelation	0.253623	0.592862	0.427794
3 Tesla II	Haste	original_glcm_ClusterProminence	0.210474	0.234193	0.89872
3 Tesla II	Haste	original_glcm_ClusterShade	0.271983	0.30071	0.904468
3 Tesla II	Haste	original_glcm_ClusterTendency	0.443552	0.565931	0.783757
3 Tesla II	Haste	original_glcm_Contrast	0.708205	0.725183	0.976588
3 Tesla II	Haste	original_glcm_Correlation	0.440418	0.748862	0.588117
3 Tesla II	Haste	original_glcm_DifferenceAverage	0.799421	0.808229	0.989102
3 Tesla II	Haste	original_glcm_DifferenceEntropy	0.764171	0.803371	0.951206
3 Tesla II	Haste	original_glcm_DifferenceVariance	0.647844	0.685393	0.945215
3 Tesla II	Haste	original_glcm_Id	0.863962	0.865144	0.998634
3 Tesla II	Haste	original_glcm_Idm	0.87557	0.876038	0.999466
3 Tesla II	Haste	original_glcm_Idmn	0.297168	0.636218	0.467085
3 Tesla II	Haste	original_glcm_Idn	0.392798	0.685424	0.573073
3 Tesla II	Haste	original_glcm_Imc1	0.436318	0.757822	0.575753
3 Tesla II	Haste	original_glcm_Imc2	0.501615	0.685586	0.731659
3 Tesla II	Haste	original_glcm_InverseVariance	0.864024	0.865177	0.998668
3 Tesla II	Haste	original_glcm_JointAverage	0.345805	0.589821	0.586288
3 Tesla II	Haste	original_glcm_JointEnergy	0.762012	0.890364	0.855843
3 Tesla II	Haste	original_glcm_JointEntropy	0.536603	0.840404	0.638505
3 Tesla II	Haste	original_glcm_MCC	0.301077	0.319185	0.94327
3 Tesla II	Haste	original_glcm_MaximumProbability	0.746173	0.899512	0.829531
3 Tesla II	Haste	original_glcm_SumAverage	0.345805	0.589821	0.586288
3 Tesla II	Haste	original_glcm_SumEntropy	0.624148	0.847901	0.73611
3 Tesla II	Haste	original_glcm_SumSquares	0.543582	0.612668	0.887238
3 Tesla II	Haste	original_glrlm_GrayLevelNonUniformity	0.128214	0.922549	0.138978
3 Tesla II	Haste	original_glrlm_GrayLevelNonUniformityNormalized	0.808804	0.894894	0.903799
3 Tesla II	Haste	original_glrlm_GrayLevelVariance	0.50496	0.573986	0.879743
3 Tesla II	Haste	original_glrlm_HighGrayLevelRunEmphasis	0.27375	0.571327	0.479149
3 Tesla II	Haste	original_glrlm_LongRunEmphasis	0.840994	0.905546	0.928715
3 Tesla II	Haste	original_glrlm_LongRunHighGrayLevelEmphasis	0.251299	0.55329	0.454191
3 Tesla II	Haste	original_glrlm_LongRunLowGrayLevelEmphasis	0.138044	0.297299	0.464328
3 Tesla II	Haste	original_glrlm_LowGrayLevelRunEmphasis	0.0958953	0.238329	0.402365
3 Tesla II	Haste	original_glrlm_RunEntropy	0.593042	0.834096	0.711
3 Tesla II	Haste	original_glrlm_RunLengthNonUniformity	0.0402769	0.984227	0.0409224
3 Tesla II	Haste	original_glrlm_RunLengthNonUniformityNormalized	0.826935	0.895848	0.923075
3 Tesla II	Haste	original_glrlm_RunPercentage	0.827989	0.899597	0.9204
3 Tesla II	Haste	original_glrlm_RunVariance	0.83192	0.90413	0.920133
3 Tesla II	Haste	original_glrlm_ShortRunEmphasis	0.837454	0.900355	0.930138
3 Tesla II	Haste	original_glrlm_ShortRunHighGrayLevelEmphasis	0.279195	0.574937	0.48561
3 Tesla II	Haste	original_glrlm_ShortRunLowGrayLevelEmphasis	0.0872246	0.22519	0.387339
3 Tesla II	Haste	original_glszm_GrayLevelNonUniformity	0.0939635	0.912184	0.103009
3 Tesla II	Haste	original_glszm_GrayLevelNonUniformityNormalized	0.546605	0.772573	0.707513
3 Tesla II	Haste	original_glszm_GrayLevelVariance	0.455091	0.54194	0.839745
3 Tesla II	Haste	original_glszm_HighGrayLevelZoneEmphasis	0.260502	0.554344	0.469929
3 Tesla II	Haste	original_glszm_LargeAreaEmphasis	0.319909	0.698673	0.457881
3 Tesla II	Haste	original_glszm_LargeAreaHighGrayLevelEmphasis	0.115538	0.654219	0.176605
3 Tesla II	Haste	original_glszm_LargeAreaLowGrayLevelEmphasis	0.347368	0.360498	0.963577
3 Tesla II	Haste	original_glszm_LowGrayLevelZoneEmphasis	0.0649619	0.197942	0.328187
3 Tesla II	Haste	original_glszm_SizeZoneNonUniformity	0.119262	0.809091	0.147402
3 Tesla II	Haste	original_glszm_SizeZoneNonUniformityNormalized	0.592618	0.684031	0.866361
3 Tesla II	Haste	original_glszm_SmallAreaEmphasis	0.608939	0.687796	0.885349
3 Tesla II	Haste	original_glszm_SmallAreaHighGrayLevelEmphasis	0.292569	0.554303	0.527814
3 Tesla II	Haste	original_glszm_SmallAreaLowGrayLevelEmphasis	0.0734843	0.254951	0.288229
3 Tesla II	Haste	original_glszm_ZoneEntropy	0.231884	0.762992	0.303914
3 Tesla II	Haste	original_glszm_ZonePercentage	0.77394	0.863942	0.895824
3 Tesla II	Haste	original_glszm_ZoneVariance	0.298299	0.690922	0.43174
3 Tesla II	Haste	original_gldm_DependenceEntropy	0.273849	0.861638	0.317824
3 Tesla II	Haste	original_gldm_DependenceNonUniformity	0.0796604	0.910551	0.0874859
3 Tesla II	Haste	original_gldm_DependenceNonUniformityNormalized	0.795198	0.877049	0.906675
3 Tesla II	Haste	original_gldm_DependenceVariance	0.831775	0.911074	0.912961
3 Tesla II	Haste	original_gldm_GrayLevelNonUniformity	0.140251	0.923944	0.151796
3 Tesla II	Haste	original_gldm_GrayLevelVariance	0.508157	0.576039	0.882156
3 Tesla II	Haste	original_gldm_HighGrayLevelEmphasis	0.27457	0.572389	0.479691
3 Tesla II	Haste	original_gldm_LargeDependenceEmphasis	0.826944	0.905174	0.913575
3 Tesla II	Haste	original_gldm_LargeDependenceHighGrayLevelEmphasis	0.16439	0.407251	0.403657
3 Tesla II	Haste	original_gldm_LargeDependenceLowGrayLevelEmphasis	0.339008	0.488455	0.694042
3 Tesla II	Haste	original_gldm_LowGrayLevelEmphasis	0.0988126	0.241686	0.408847
3 Tesla II	Haste	original_gldm_SmallDependenceEmphasis	0.772314	0.856935	0.901251
3 Tesla II	Haste	original_gldm_SmallDependenceHighGrayLevelEmphasis	0.375456	0.605537	0.620039
3 Tesla II	Haste	original_gldm_SmallDependenceLowGrayLevelEmphasis	0.0376532	0.1721	0.218787
3 Tesla II	Haste	original_ngtdm_Busyness	0.497603	0.607395	0.819241
3 Tesla II	Haste	original_ngtdm_Coarseness	0.0582772	0.968566	0.0601685
3 Tesla II	Haste	original_ngtdm_Complexity	0.36869	0.516044	0.714455
3 Tesla II	Haste	original_ngtdm_Contrast	0.538485	0.7846	0.686317
3 Tesla II	Haste	original_ngtdm_Strength	0.380547	0.411816	0.924071
3 Tesla II	Flash	original_firstorder_10Percentile	0.998939	0.99968	0.999258
3 Tesla II	Flash	original_firstorder_90Percentile	0.994837	0.998329	0.996502
3 Tesla II	Flash	original_firstorder_Energy	0.398584	0.999808	0.39866
3 Tesla II	Flash	original_firstorder_Entropy	0.597545	0.927209	0.644456
3 Tesla II	Flash	original_firstorder_InterquartileRange	0.847081	0.890452	0.951294
3 Tesla II	Flash	original_firstorder_Kurtosis	0.321191	0.402192	0.798603
3 Tesla II	Flash	original_firstorder_Maximum	0.986072	0.996495	0.989541
3 Tesla II	Flash	original_firstorder_MeanAbsoluteDeviation	0.802256	0.92417	0.868083
3 Tesla II	Flash	original_firstorder_Mean	0.998954	0.999233	0.999721
3 Tesla II	Flash	original_firstorder_Median	0.997914	0.998221	0.999692
3 Tesla II	Flash	original_firstorder_Minimum	0.942893	0.993613	0.948954
3 Tesla II	Flash	original_firstorder_Range	0.580782	0.910842	0.637632
3 Tesla II	Flash	original_firstorder_RobustMeanAbsoluteDeviation	0.836127	0.932264	0.896878
3 Tesla II	Flash	original_firstorder_RootMeanSquared	0.998916	0.999228	0.999688
3 Tesla II	Flash	original_firstorder_Skewness	0.0491069	0.0514283	0.954862
3 Tesla II	Flash	original_firstorder_TotalEnergy	0.369307	0.999634	0.369442
3 Tesla II	Flash	original_firstorder_Uniformity	0.468182	0.894032	0.523674
3 Tesla II	Flash	original_firstorder_Variance	0.62678	0.852166	0.735514
3 Tesla II	Flash	original_glcm_Autocorrelation	0.292393	0.944129	0.309696
3 Tesla II	Flash	original_glcm_ClusterProminence	0.172217	0.851417	0.202272
3 Tesla II	Flash	original_glcm_ClusterShade	0.574201	0.705473	0.813924
3 Tesla II	Flash	original_glcm_ClusterTendency	0.584319	0.913063	0.639955
3 Tesla II	Flash	original_glcm_Contrast	0.899464	0.917505	0.980337
3 Tesla II	Flash	original_glcm_Correlation	0.773602	0.842812	0.917882
3 Tesla II	Flash	original_glcm_DifferenceAverage	0.928115	0.956638	0.970185
3 Tesla II	Flash	original_glcm_DifferenceEntropy	0.775816	0.930234	0.834001
3 Tesla II	Flash	original_glcm_DifferenceVariance	0.787311	0.832423	0.945806
3 Tesla II	Flash	original_glcm_Id	0.873953	0.949502	0.920433
3 Tesla II	Flash	original_glcm_Idm	0.864998	0.948819	0.911658
3 Tesla II	Flash	original_glcm_Idmn	0.524373	0.782951	0.669739
3 Tesla II	Flash	original_glcm_Idn	0.522096	0.793152	0.658255
3 Tesla II	Flash	original_glcm_Imc1	0.761092	0.816381	0.932275
3 Tesla II	Flash	original_glcm_Imc2	0.747446	0.838134	0.891797
3 Tesla II	Flash	original_glcm_InverseVariance	0.878672	0.953442	0.921579
3 Tesla II	Flash	original_glcm_JointAverage	0.458705	0.879225	0.521715
3 Tesla II	Flash	original_glcm_JointEnergy	0.404499	0.887418	0.455816
3 Tesla II	Flash	original_glcm_JointEntropy	0.522457	0.920788	0.567402
3 Tesla II	Flash	original_glcm_MCC	0.452036	0.516465	0.875249
3 Tesla II	Flash	original_glcm_MaximumProbability	0.444789	0.909232	0.489191
3 Tesla II	Flash	original_glcm_SumAverage	0.458705	0.879225	0.521715
3 Tesla II	Flash	original_glcm_SumEntropy	0.56344	0.944151	0.596769
3 Tesla II	Flash	original_glcm_SumSquares	0.641459	0.865907	0.740795
3 Tesla II	Flash	original_glrlm_GrayLevelNonUniformity	0.267423	0.936823	0.285458
3 Tesla II	Flash	original_glrlm_GrayLevelNonUniformityNormalized	0.455703	0.887534	0.513449
3 Tesla II	Flash	original_glrlm_GrayLevelVariance	0.623724	0.847658	0.73582
3 Tesla II	Flash	original_glrlm_HighGrayLevelRunEmphasis	0.307087	0.929647	0.330327
3 Tesla II	Flash	original_glrlm_LongRunEmphasis	0.944334	0.967511	0.976044
3 Tesla II	Flash	original_glrlm_LongRunHighGrayLevelEmphasis	0.286366	0.910203	0.314618
3 Tesla II	Flash	original_glrlm_LongRunLowGrayLevelEmphasis	0.178324	0.507423	0.351431
3 Tesla II	Flash	original_glrlm_LowGrayLevelRunEmphasis	0.0942892	0.327541	0.28787
3 Tesla II	Flash	original_glrlm_RunEntropy	0.461374	0.925208	0.498671
3 Tesla II	Flash	original_glrlm_RunLengthNonUniformity	0.0531508	0.974399	0.0545472
3 Tesla II	Flash	original_glrlm_RunLengthNonUniformityNormalized	0.925414	0.941909	0.982487
3 Tesla II	Flash	original_glrlm_RunPercentage	0.94121	0.955051	0.985507
3 Tesla II	Flash	original_glrlm_RunVariance	0.963126	0.974944	0.987878
3 Tesla II	Flash	original_glrlm_ShortRunEmphasis	0.919644	0.945548	0.972604
3 Tesla II	Flash	original_glrlm_ShortRunHighGrayLevelEmphasis	0.311372	0.932472	0.333921
3 Tesla II	Flash	original_glrlm_ShortRunLowGrayLevelEmphasis	0.07654	0.281672	0.271735
3 Tesla II	Flash	original_glszm_GrayLevelNonUniformity	0.203895	0.884967	0.230399
3 Tesla II	Flash	original_glszm_GrayLevelNonUniformityNormalized	0.363014	0.824434	0.440319
3 Tesla II	Flash	original_glszm_GrayLevelVariance	0.580842	0.829047	0.700613
3 Tesla II	Flash	original_glszm_HighGrayLevelZoneEmphasis	0.331168	0.906676	0.365255
3 Tesla II	Flash	original_glszm_LargeAreaEmphasis	0.641836	0.791133	0.811286
3 Tesla II	Flash	original_glszm_LargeAreaHighGrayLevelEmphasis	0.0841858	0.437588	0.192386
3 Tesla II	Flash	original_glszm_LargeAreaLowGrayLevelEmphasis	0.551648	0.723549	0.762419
3 Tesla II	Flash	original_glszm_LowGrayLevelZoneEmphasis	0.160643	0.45523	0.352883
3 Tesla II	Flash	original_glszm_SizeZoneNonUniformity	0.264474	0.965151	0.274023
3 Tesla II	Flash	original_glszm_SizeZoneNonUniformityNormalized	0.606631	0.671636	0.903213
3 Tesla II	Flash	original_glszm_SmallAreaEmphasis	0.548543	0.62646	0.875623
3 Tesla II	Flash	original_glszm_SmallAreaHighGrayLevelEmphasis	0.347846	0.922314	0.377145
3 Tesla II	Flash	original_glszm_SmallAreaLowGrayLevelEmphasis	0.156804	0.543715	0.288394
3 Tesla II	Flash	original_glszm_ZoneEntropy	0.252149	0.837373	0.301119
3 Tesla II	Flash	original_glszm_ZonePercentage	0.956603	0.95739	0.999178
3 Tesla II	Flash	original_glszm_ZoneVariance	0.585496	0.793058	0.738276
3 Tesla II	Flash	original_gldm_DependenceEntropy	0.210345	0.883798	0.238001
3 Tesla II	Flash	original_gldm_DependenceNonUniformity	0.127297	0.957095	0.133003
3 Tesla II	Flash	original_gldm_DependenceNonUniformityNormalized	0.939235	0.946501	0.992323
3 Tesla II	Flash	original_gldm_DependenceVariance	0.95984	0.973132	0.986341
3 Tesla II	Flash	original_gldm_GrayLevelNonUniformity	0.293435	0.929785	0.315594
3 Tesla II	Flash	original_gldm_GrayLevelVariance	0.62523	0.851257	0.734479
3 Tesla II	Flash	original_gldm_HighGrayLevelEmphasis	0.305884	0.931255	0.328464
3 Tesla II	Flash	original_gldm_LargeDependenceEmphasis	0.937788	0.964618	0.972185
3 Tesla II	Flash	original_gldm_LargeDependenceHighGrayLevelEmphasis	0.116217	0.532677	0.218176
3 Tesla II	Flash	original_gldm_LargeDependenceLowGrayLevelEmphasis	0.341324	0.754783	0.452215
3 Tesla II	Flash	original_gldm_LowGrayLevelEmphasis	0.0924032	0.324737	0.284547
3 Tesla II	Flash	original_gldm_SmallDependenceEmphasis	0.958454	0.960306	0.998072
3 Tesla II	Flash	original_gldm_SmallDependenceHighGrayLevelEmphasis	0.345865	0.955724	0.361888
3 Tesla II	Flash	original_gldm_SmallDependenceLowGrayLevelEmphasis	0.0298089	0.255466	0.116684
3 Tesla II	Flash	original_ngtdm_Busyness	0.722477	0.736802	0.980557
3 Tesla II	Flash	original_ngtdm_Coarseness	0.139448	0.945232	0.147527
3 Tesla II	Flash	original_ngtdm_Complexity	0.364951	0.835553	0.436777
3 Tesla II	Flash	original_ngtdm_Contrast	0.698638	0.867736	0.805128
3 Tesla II	Flash	original_ngtdm_Strength	0.828414	0.888732	0.93213
